# Supplementary material for: Prevalence and correlates of prescription drug diversion and misuse among people living with HIV in the eThekwini district, KwaZulu-Natal, South Africa
Source: PLoS One. 2020 Dec 16;15(12):e0243718. doi: 10.1371/journal.pone.0243718 (PMC7744047; doi:10.1371/journal.pone.0243718)
Supplement: S1 Dataset — (CSV) [file pone.0243718.s005.csv]

	RECODED		B1	B2	B3	B4	B7-B8	B9	B10	B15	B16	PM1	PM2	PM3	PM3 follow-up	PM4	PM7	PM8	PM15	PM15 follow-up	S.1.1			S.1.2			S.1.3			S.1.4			S.1.5		S.1.6		S.1.7		S.1.8		S.1.9		S.1.10		D1	D2	RECODED	D3A	D3B
Geographical area	locationcode	studyid	sex	marital	age	race	education	employment	income	neighbourhood	homeless	diseases	disease type	self-medicate	med	educated	prescription	condition	notprescribed	notpresmed	everusedalcohol	alcohol	90daysalcohol	everusedmarijuana	marijuana	90daysmarij	everusedtobacco	tobacco	90daystobac	everusedillegal	illegal	90daysillegal	sedatives	90daysseda	stimulants	90daysstimu	painkillers	90dayspain	antibiotics	90daysantibio	ARV	90daysarv	otherdrugs	90daysother	bought	diverted	diversion	sold	traded
urban	1	10	2	4	42	2	0	3	1	1	0	1	8	1	NA	1	1	9	1	1	1	5	NA	0	0	NA	1	5	NA	0	0	NA	0	NA	0	NA	0	NA	0	NA	0	NA	0	NA	0	0	NA	0	0
urban	1	18	1	1	49	1	0	1	1	1	0	0	NA	0	NA	1	1	1	0	NA	0	0	NA	0	0	NA	0	0	NA	0	0	NA	0	NA	0	NA	0	NA	0	NA	0	NA	0	NA	0	0	NA	0	0
urban	1	19	2	2	36	1	1	3	0	1	0	1	7	0	NA	1	1	1	0	NA	0	0	NA	0	0	NA	0	0	NA	0	0	NA	0	NA	0	NA	0	NA	0	NA	0	NA	0	NA	0	0	NA	0	0
urban	1	20	1	1	46	1	1	3	0	1	0	1	1	0	NA	1	1	1	1	2	0	0	NA	0	0	NA	0	0	NA	0	0	NA	0	NA	0	NA	0	NA	3	NA	0	NA	0	NA	0	1	4	0	0
urban	1	21	2	1	28	1	1	1	0	1	0	0	NA	0	NA	1	1	1	0	NA	1	4	NA	0	0	NA	0	0	NA	0	0	NA	0	NA	0	NA	0	NA	0	NA	0	NA	0	NA	0	0	NA	0	0
urban	1	22	2	2	48	1	0	1	1	1	0	1	9	0	NA	1	1	10	0	NA	0	0	NA	0	0	NA	0	0	NA	0	0	NA	0	NA	0	NA	0	NA	0	NA	0	NA	0	NA	0	0	NA	0	0
urban	1	23	2	2	36	1	0	3	1	1	0	0	NA	0	NA	1	1	1	0	NA	0	0	NA	0	0	NA	0	0	NA	0	0	NA	0	NA	0	NA	NA	NA	0	NA	0	NA	0	NA	0	0	NA	0	0
urban	1	24	2	2	42	1	0	1	1	1	0	0	NA	0	NA	1	1	1	0	NA	0	0	NA	0	0	NA	0	0	NA	0	0	NA	0	NA	0	NA	NA	NA	0	NA	0	NA	0	NA	0	0	NA	0	0
urban	1	25	2	2	23	1	1	1	1	1	0	0	NA	0	NA	1	1	1	0	NA	1	5	NA	1	5	NA	1	5	NA	0	0	NA	0	NA	0	NA	0	NA	0	NA	0	NA	0	NA	0	0	NA	0	0
urban	1	28	2	1	52	1	2	1	1	1	0	0	NA	0	NA	1	1	1	1	3	0	0	NA	0	0	NA	0	0	NA	0	0	NA	0	NA	0	NA	NA	NA	0	NA	0	NA	0	NA	0	0	NA	0	0
urban	1	29	2	2	56	1	1	1	1	1	0	1	2	0	NA	1	1	11	0	NA	0	0	NA	0	0	NA	0	0	NA	0	0	NA	0	NA	0	NA	0	NA	0	NA	0	NA	0	NA	0	0	NA	0	0
urban	1	30	2	1	57	1	0	1	1	2	0	1	1	1	1	1	1	12	1	3	0	0	NA	0	0	NA	0	0	NA	0	0	NA	0	NA	0	NA	NA	NA	0	NA	0	NA	0	NA	0	0	NA	0	0
urban	1	31	1	2	33	1	1	1	1	1	0	1	NA	1	1	1	1	1	0	NA	1	5	45	0	0	NA	0	0	NA	0	0	NA	0	NA	0	NA	0	NA	0	NA	0	NA	0	NA	0	0	NA	0	0
urban	1	32	2	1	36	1	2	1	1	1	0	0	NA	0	NA	0	1	13	0	NA	0	0	NA	0	0	NA	0	0	NA	0	0	NA	0	NA	0	NA	0	NA	0	NA	0	NA	0	NA	1	1	5	0	0
urban	1	33	1	2	27	1	0	1	1	6	0	0	NA	0	NA	1	1	1	0	NA	NA	NA	NA	1	4	NA	1	1	90	1	1	3	0	NA	0	NA	1	3	0	NA	0	NA	0	NA	1	1	9	0	1
urban	1	34	2	2	57	1	0	1	1	4	0	0	NA	1	1	1	1	1	0	NA	0	0	NA	0	0	NA	0	0	NA	0	0	NA	0	NA	0	NA	0	NA	0	NA	0	NA	0	NA	0	0	NA	0	0
urban	1	35	2	2	27	1	0	3	1	1	0	1	10	1	2	1	1	1	0	NA	0	0	NA	0	0	NA	0	0	NA	0	0	NA	0	NA	0	NA	0	NA	0	NA	0	NA	0	NA	0	0	NA	0	0
urban	1	36	2	2	27	1	0	3	0	6	0	0	NA	1	3	1	1	1	0	NA	0	0	NA	0	0	NA	0	0	NA	0	0	NA	0	NA	0	NA	4	7	0	NA	0	NA	0	NA	0	0	NA	0	0
urban	1	37	1	1	43	1	0	1	1	6	0	0	NA	0	NA	1	1	1	0	NA	1	1	24	0	0	NA	0	0	NA	0	0	NA	0	NA	0	NA	0	NA	0	NA	0	NA	2	1	0	0	NA	0	0
urban	1	38	2	2	43	1	1	1	1	1	0	1	1	0	NA	1	1	1	0	NA	0	0	NA	0	0	NA	0	0	NA	0	0	NA	0	NA	0	NA	0	NA	0	NA	0	NA	0	NA	0	0	NA	0	0
urban	1	39	1	2	43	1	0	3	0	4	0	0	NA	0	NA	0	1	1	0	NA	0	0	NA	0	0	NA	1	1	90	0	0	NA	0	NA	0	NA	NA	NA	0	NA	0	NA	0	NA	0	0	NA	0	0
urban	1	40	2	2	59	1	0	3	0	1	0	0	NA	0	NA	1	1	1	0	NA	1	5	NA	0	0	NA	1	5	NA	0	0	NA	0	NA	0	NA	0	NA	0	NA	0	NA	0	NA	0	0	NA	0	0
urban	1	41	2	2	29	1	0	3	1	6	0	0	NA	0	NA	1	1	1	0	NA	0	0	NA	0	0	NA	0	0	NA	0	0	NA	0	NA	0	NA	0	NA	0	NA	0	NA	0	NA	0	0	NA	0	0
urban	1	42	2	2	61	1	0	3	0	1	0	1	11	0	NA	1	1	14	0	NA	1	3	24	0	0	NA	0	0	NA	0	0	NA	0	NA	0	NA	0	NA	0	NA	0	NA	0	NA	0	0	NA	0	0
semiurban	2	43	2	2	31	1	1	1	1	1	0	0	NA	0	NA	1	1	1	0	NA	0	0	NA	0	0	NA	0	0	NA	0	0	NA	0	NA	0	NA	0	NA	0	NA	0	NA	0	NA	0	0	NA	0	0
urban	1	43	1	1	43	1	0	1	1	6	0	0	NA	0	NA	1	1	1	0	NA	1	1	24	0	0	NA	0	0	NA	0	0	NA	0	NA	0	NA	0	NA	0	NA	0	NA	2	1	0	0	NA	0	0
semiurban	2	44	2	2	54	1	0	3	1	1	0	1	5	0	NA	1	1	15	0	NA	0	0	NA	0	0	NA	0	0	NA	0	0	NA	0	NA	0	NA	0	NA	0	NA	0	NA	0	NA	0	0	NA	0	0
semiurban	2	45	2	1	32	1	0	3	1	3	0	1	12	0	NA	1	1	16	0	NA	1	4	NA	0	0	NA	0	0	NA	0	0	NA	0	NA	0	NA	0	NA	0	NA	0	NA	0	NA	0	0	NA	0	0
semiurban	2	46	2	2	43	1	0	3	1	1	0	1	1	0	NA	1	1	1	0	NA	0	0	NA	0	0	NA	0	0	NA	0	0	NA	0	NA	0	NA	0	NA	0	NA	0	NA	0	NA	0	0	NA	0	0
semiurban	2	47	2	2	46	1	0	3	1	7	0	0	NA	0	NA	1	1	1	0	NA	0	0	NA	0	0	NA	0	0	NA	0	0	NA	0	NA	0	NA	0	NA	0	NA	0	NA	0	NA	0	0	NA	0	0
urban	1	48	2	1	64	1	0	3	1	1	0	1	2	0	NA	1	1	1	0	NA	0	0	NA	0	0	NA	0	0	NA	0	0	NA	0	NA	0	NA	0	NA	0	NA	0	NA	0	NA	0	0	NA	0	0
urban	1	49	2	2	32	1	0	3	1	1	0	0	NA	0	NA	1	1	1	0	NA	0	0	NA	0	0	NA	0	0	NA	0	0	NA	0	NA	0	NA	0	NA	0	NA	0	NA	0	NA	0	0	NA	0	0
urban	1	50	1	2	28	1	0	1	1	1	0	0	NA	0	NA	0	1	1	1	3	1	1	21	1	1	90	1	1	90	0	0	NA	0	NA	0	NA	1	2	1	3	0	NA	0	NA	0	1	10	0	0
urban	1	51	2	2	34	1	1	1	1	1	0	1	1	0	NA	1	1	1	0	NA	0	0	NA	0	0	NA	0	0	NA	0	0	NA	0	NA	0	NA	0	NA	0	NA	0	NA	0	NA	0	1	3	0	0
urban	1	52	2	1	25	1	1	3	1	1	0	0	NA	0	NA	1	1	1	0	NA	0	0	NA	0	0	NA	0	0	NA	0	0	NA	0	NA	0	NA	1	4	0	NA	0	NA	0	NA	0	0	NA	0	0
urban	1	53	2	2	29	1	1	1	1	3	0	0	NA	0	NA	1	1	1	0	NA	1	4	NA	0	0	NA	0	0	NA	0	0	NA	0	NA	0	NA	0	NA	0	NA	0	NA	0	NA	0	0	NA	0	0
semiurban	2	54	1	2	44	1	1	1	1	1	0	0	NA	0	NA	1	1	1	0	NA	1	5	NA	0	0	NA	1	5	NA	0	0	NA	0	NA	0	NA	0	NA	0	NA	0	NA	0	NA	0	0	NA	0	0
semiurban	2	55	2	1	35	1	1	1	1	4	0	1	1	0	NA	1	1	1	0	NA	0	0	NA	0	0	NA	0	0	NA	0	0	NA	0	NA	0	NA	3	2	0	NA	0	NA	0	NA	0	0	NA	0	0
semiurban	2	56	2	2	45	1	0	3	1	1	0	1	2	0	NA	1	1	1	0	NA	0	0	NA	0	0	NA	0	0	NA	0	0	NA	0	NA	0	NA	0	NA	0	NA	0	NA	0	NA	0	0	NA	0	0
semiurban	2	57	2	2	34	1	1	1	1	1	0	0	NA	0	NA	1	1	1	0	NA	1	5	NA	0	0	NA	0	0	NA	0	0	NA	0	NA	0	NA	0	NA	0	NA	0	NA	0	NA	0	0	NA	0	0
semiurban	2	58	1	3	52	1	2	1	1	6	0	0	NA	0	NA	1	1	1	0	NA	1	1	6	0	0	NA	0	0	NA	0	0	NA	0	NA	0	NA	0	NA	0	NA	0	NA	0	NA	0	0	NA	0	0
semiurban	2	59	2	2	54	1	0	3	0	8	0	0	NA	0	NA	1	1	1	0	NA	0	0	NA	0	0	NA	0	0	NA	0	0	NA	0	NA	0	NA	0	NA	0	NA	0	NA	0	NA	0	0	NA	0	0
semiurban	2	60	1	2	48	1	0	1	1	6	0	0	NA	0	NA	1	0	NA	NA	NA	1	2	24	0	0	NA	1	1	48	0	0	NA	0	NA	0	NA	0	NA	0	NA	0	NA	0	NA	0	0	NA	0	0
urban	1	62	1	2	29	1	0	1	1	1	0	0	NA	0	NA	1	1	1	0	NA	1	1	12	0	0	NA	1	1	90	0	0	NA	0	NA	0	NA	0	NA	0	NA	2	4	0	NA	0	1	3	0	0
urban	1	63	2	2	29	1	1	1	1	1	0	0	NA	0	NA	1	1	1	1	2	0	0	NA	0	0	NA	0	0	NA	0	0	NA	0	NA	0	NA	0	NA	0	NA	2	8	0	NA	0	0	NA	0	0
urban	1	64	2	2	37	1	0	1	1	1	0	0	NA	0	NA	1	1	1	0	NA	0	0	NA	0	0	NA	0	0	NA	0	0	NA	0	NA	0	NA	0	NA	3	10	0	NA	0	NA	1	0	NA	0	0
urban	1	65	2	2	30	1	1	1	1	1	0	0	NA	0	NA	1	1	1	0	NA	0	0	NA	0	0	NA	0	0	NA	0	0	NA	0	NA	0	NA	0	NA	0	NA	0	NA	0	NA	0	0	NA	0	0
urban	1	66	1	2	35	1	0	1	1	1	0	0	NA	0	NA	0	1	1	0	NA	1	1	24	1	2	90	1	1	90	0	0	NA	0	NA	0	NA	0	NA	0	NA	0	NA	0	NA	0	0	NA	0	0
urban	1	67	2	2	28	1	1	1	1	1	0	0	NA	0	NA	1	1	1	0	NA	1	3	6	0	0	NA	1	5	NA	0	0	NA	0	NA	0	NA	0	NA	0	NA	0	NA	5	0	0	0	NA	0	0
urban	1	68	2	2	26	1	1	3	0	1	0	0	NA	0	NA	1	1	1	0	NA	0	0	NA	0	0	NA	0	0	NA	0	0	NA	0	NA	0	NA	0	NA	0	NA	0	NA	0	NA	0	0	NA	0	0
urban	1	69	1	2	39	1	0	1	1	1	0	0	NA	0	NA	1	1	1	0	NA	1	2	12	0	0	NA	1	1	90	0	0	NA	0	NA	0	NA	0	NA	0	NA	0	NA	0	NA	0	0	NA	0	0
urban	1	70	2	2	34	1	0	1	1	9	0	0	NA	0	NA	1	1	1	0	NA	0	0	NA	0	0	NA	0	0	NA	0	0	NA	0	NA	0	NA	0	NA	0	NA	0	NA	0	NA	0	0	NA	0	0
urban	1	71	2	1	37	1	2	1	1	7	0	1	13	0	NA	1	1	1	0	NA	0	0	NA	0	0	NA	0	0	NA	0	0	NA	0	NA	0	NA	0	NA	0	NA	0	NA	0	NA	0	0	NA	0	0
urban	1	72	2	2	23	1	2	3	0	7	0	0	NA	0	NA	1	1	1	1	4	0	0	NA	0	0	NA	0	0	NA	0	0	NA	0	NA	0	NA	0	NA	0	NA	0	NA	0	NA	0	0	NA	0	0
urban	1	73	1	2	30	1	0	1	0	1	0	0	NA	0	NA	1	1	1	0	NA	1	1	24	0	0	NA	1	1	90	0	0	NA	0	NA	0	NA	0	NA	0	NA	0	NA	0	NA	0	0	NA	0	0
urban	1	74	1	2	33	1	0	1	1	1	0	0	NA	0	NA	1	1	1	1	2	0	0	NA	0	0	NA	1	1	90	0	0	NA	0	NA	0	NA	5	NA	0	NA	0	NA	0	NA	0	1	3	0	0
urban	1	75	1	1	48	1	0	3	1	1	0	0	NA	0	NA	1	1	1	0	NA	1	3	1	0	0	NA	0	0	NA	0	0	NA	0	NA	0	NA	0	NA	0	NA	0	NA	0	NA	0	0	NA	0	0
urban	1	76	2	2	19	1	1	3	0	4	0	0	NA	0	NA	1	1	1	0	NA	0	0	NA	0	0	NA	0	0	NA	0	0	NA	0	NA	0	NA	0	NA	0	NA	0	NA	0	NA	0	1	6	0	0
urban	1	77	2	2	22	1	1	3	1	1	0	0	NA	0	NA	1	1	1	0	NA	0	0	NA	0	0	NA	0	0	NA	0	0	NA	0	NA	0	NA	0	NA	0	NA	0	NA	0	NA	1	0	NA	0	0
urban	1	78	1	2	46	1	0	1	1	10	0	1	14	0	NA	1	1	1	0	NA	1	2	2	1	5	NA	1	2	2	0	0	NA	0	NA	0	NA	3	4	0	NA	0	NA	0	NA	0	1	3	0	0
urban	1	79	2	2	23	1	0	3	0	1	0	0	NA	0	NA	1	1	1	0	NA	1	5	NA	0	0	NA	0	0	NA	0	0	NA	0	NA	0	NA	0	NA	0	NA	0	NA	0	NA	0	0	NA	0	0
urban	1	80	2	1	38	1	0	3	1	6	0	0	NA	0	NA	1	1	1	0	NA	0	0	NA	0	0	NA	1	1	90	0	0	NA	0	NA	0	NA	0	NA	0	NA	0	NA	0	NA	0	0	NA	0	0
urban	1	81	1	2	41	1	0	1	1	1	0	1	1	0	NA	1	1	1	0	NA	1	4	NA	1	1	90	1	1	90	0	0	NA	0	NA	0	NA	0	NA	0	NA	0	NA	0	NA	0	0	NA	0	0
urban	1	82	2	1	48	1	0	3	1	1	0	1	2	0	NA	1	1	1	0	NA	0	0	NA	0	0	NA	0	0	NA	0	0	NA	0	NA	0	NA	0	NA	0	NA	0	NA	0	NA	0	0	NA	0	0
urban	1	83	2	2	51	1	0	1	1	1	0	0	NA	0	NA	1	1	1	0	NA	0	0	NA	0	0	NA	0	0	NA	0	0	NA	0	NA	0	NA	0	NA	0	NA	0	NA	0	NA	0	1	3	0	0
urban	1	84	2	2	61	1	0	3	1	1	0	1	15	0	NA	1	1	1	0	NA	0	0	NA	0	0	NA	0	0	NA	0	0	NA	0	NA	0	NA	0	NA	0	NA	0	NA	0	NA	0	0	NA	0	0
urban	1	85	2	2	24	1	1	3	1	1	0	0	NA	0	NA	1	1	1	1	3	0	0	NA	0	0	NA	0	0	NA	0	0	NA	0	NA	0	NA	4	NA	0	NA	0	NA	0	NA	1	0	NA	0	0
urban	1	86	1	2	20	1	0	3	0	1	0	0	NA	0	NA	1	1	1	0	NA	1	5	NA	1	1	90	1	1	90	1	1	90	0	NA	0	NA	0	NA	3	21	0	NA	0	NA	0	1	3	0	0
urban	1	87	1	2	43	1	0	3	0	10	0	0	NA	1	4	1	1	1	1	2	1	1	12	1	1	90	1	1	90	1	4	NA	0	NA	0	NA	0	NA	0	NA	0	NA	0	NA	0	1	3	0	0
semiurban	2	88	2	2	32	1	0	1	1	6	0	0	NA	1	3	1	1	1	0	NA	1	4	NA	0	0	NA	0	0	NA	0	0	NA	0	NA	0	NA	0	NA	0	NA	0	NA	0	NA	0	0	NA	0	0
semiurban	2	89	2	2	36	1	0	1	1	3	0	1	1	0	NA	1	1	12	0	NA	0	0	NA	0	0	NA	0	0	NA	0	0	NA	0	NA	0	NA	0	NA	0	NA	0	NA	0	NA	0	0	NA	0	0
semiurban	2	90	1	2	40	1	1	1	1	1	0	0	NA	0	NA	1	1	1	0	NA	1	2	12	0	0	NA	1	1	90	0	0	NA	0	NA	0	NA	0	NA	0	NA	0	NA	0	NA	0	0	NA	0	0
semiurban	2	91	1	2	38	1	0	1	1	7	0	0	NA	0	NA	1	1	1	0	NA	0	0	NA	0	0	NA	1	1	90	0	0	NA	0	NA	0	NA	0	NA	0	NA	0	NA	0	NA	0	0	NA	0	0
semiurban	2	92	2	2	47	1	1	3	1	1	0	1	6	0	NA	1	1	17	0	NA	0	0	NA	0	0	NA	0	0	NA	0	0	NA	0	NA	0	NA	0	NA	0	NA	0	NA	0	NA	0	0	NA	0	0
semiurban	2	93	2	2	35	1	1	1	1	1	0	1	16	1	4	1	1	1	0	NA	0	0	NA	0	0	NA	0	0	NA	0	0	NA	0	NA	0	NA	0	NA	0	NA	0	NA	0	NA	0	0	NA	0	0
semiurban	2	94	2	2	33	1	0	3	1	1	0	0	NA	1	5	1	1	1	0	NA	0	0	NA	0	0	NA	0	0	NA	0	0	NA	0	NA	0	NA	0	NA	0	NA	0	NA	0	NA	0	0	NA	0	0
semiurban	2	95	1	2	22	1	2	3	0	7	0	0	NA	0	NA	1	1	1	1	5	1	4	NA	0	0	NA	0	0	NA	0	0	NA	0	NA	0	NA	3	NA	4	NA	0	NA	0	NA	0	0	NA	0	0
semiurban	2	96	2	2	27	1	0	1	1	6	0	0	NA	0	NA	1	1	1	0	NA	0	0	NA	0	0	NA	0	0	NA	0	0	NA	0	NA	0	NA	4	NA	0	NA	0	NA	0	NA	0	0	NA	0	0
semiurban	2	97	2	2	30	1	1	1	1	10	0	0	NA	0	NA	1	1	1	0	NA	0	0	NA	0	0	NA	0	0	NA	0	0	NA	0	NA	0	NA	0	NA	0	NA	0	NA	0	NA	0	0	NA	0	0
semiurban	2	98	2	2	60	1	0	1	1	6	0	0	NA	0	NA	1	1	1	0	NA	0	0	NA	0	0	NA	0	0	NA	0	0	NA	0	NA	0	NA	3	Ibrufen	0	NA	0	NA	0	NA	0	0	NA	0	0
semiurban	2	99	1	2	33	1	1	1	1	6	0	1	2	1	6	1	1	1	1	5	1	1	6	1	1	60	1	1	90	0	0	NA	0	NA	0	NA	0	NA	4	NA	0	NA	0	NA	0	0	NA	0	0
semiurban	2	100	1	2	36	1	0	3	1	6	0	1	17	0	NA	1	1	18	0	NA	0	0	NA	0	0	NA	0	0	NA	0	0	NA	0	NA	0	NA	0	NA	4	NA	0	NA	0	NA	0	0	NA	0	0
semiurban	2	101	1	2	22	1	0	1	1	1	0	1	1	0	NA	1	1	12	0	NA	1	4	NA	0	0	NA	0	0	NA	0	0	NA	0	NA	0	NA	2	NA	0	NA	0	NA	0	NA	0	0	NA	0	0
semiurban	2	102	1	2	36	1	0	1	1	1	0	1	1	0	NA	1	1	1	0	NA	1	4	NA	0	0	NA	1	4	NA	0	0	NA	0	NA	0	NA	0	NA	0	NA	0	NA	0	NA	0	0	NA	0	0
semiurban	2	103	1	2	35	1	1	1	1	1	0	0	NA	0	NA	1	1	1	0	NA	1	1	NA	1	5	NA	1	5	NA	0	0	NA	0	NA	0	NA	0	NA	0	NA	0	NA	0	NA	0	0	NA	0	0
semiurban	2	104	1	1	39	1	2	1	1	1	0	0	NA	0	NA	1	1	1	0	NA	1	1	6	0	0	NA	0	0	NA	0	0	NA	0	NA	0	NA	5	NA	0	NA	0	NA	0	NA	0	0	NA	0	0
semiurban	2	105	2	2	27	1	1	1	1	3	0	0	NA	0	NA	1	1	1	0	NA	1	5	NA	0	0	NA	1	5	NA	0	0	NA	0	NA	0	NA	0	NA	0	NA	0	NA	0	NA	0	0	NA	0	0
semiurban	2	106	1	2	34	1	2	3	0	1	0	0	NA	0	NA	1	1	1	1	5	1	3	3	0	0	NA	1	1	90	0	0	NA	0	NA	0	NA	4	NA	4	NA	0	NA	0	NA	0	0	NA	0	0
semiurban	2	107	1	2	41	1	0	3	NA	1	0	0	NA	0	NA	1	1	1	0	NA	0	0	NA	0	0	NA	1	1	90	0	0	NA	0	NA	0	NA	0	NA	0	NA	0	NA	0	NA	0	0	NA	0	0
semiurban	2	108	2	2	41	1	0	1	1	3	0	0	NA	0	NA	1	1	1	0	NA	0	0	NA	0	0	NA	0	0	NA	0	0	NA	0	NA	0	NA	4	NA	0	NA	0	NA	0	NA	0	0	NA	0	0
semiurban	2	109	1	2	42	1	0	1	1	3	0	0	NA	1	1	1	1	1	0	NA	0	0	NA	0	0	NA	0	0	NA	0	0	NA	0	NA	0	NA	4	NA	0	NA	0	NA	0	NA	0	0	NA	0	0
semiurban	2	110	2	2	25	1	0	1	1	1	0	0	NA	0	NA	1	1	1	0	NA	0	0	NA	0	0	NA	0	0	NA	0	0	NA	0	NA	0	NA	0	NA	0	NA	0	NA	0	NA	0	0	NA	0	0
semiurban	2	111	2	2	60	1	0	3	1	3	0	0	NA	0	NA	1	1	1	0	NA	0	0	NA	0	0	NA	0	0	NA	0	0	NA	0	NA	0	NA	3	NA	0	NA	0	NA	0	NA	0	0	NA	0	0
semiurban	2	112	2	2	30	1	0	1	1	1	0	0	NA	0	NA	1	1	1	0	NA	0	0	NA	0	0	NA	0	0	NA	0	0	NA	0	NA	0	NA	0	NA	0	NA	0	NA	0	NA	0	0	NA	0	0
semiurban	2	113	1	2	41	1	0	1	1	1	0	0	NA	0	NA	1	1	1	0	NA	0	0	NA	0	0	NA	0	0	NA	0	0	NA	0	NA	0	NA	0	NA	0	NA	0	NA	0	NA	0	1	3	0	0
semiurban	2	114	2	2	48	1	0	3	1	3	0	1	5	0	NA	1	1	15	0	NA	0	0	NA	0	0	NA	0	0	NA	0	0	NA	0	NA	0	NA	0	NA	0	NA	0	NA	0	NA	0	0	NA	0	0
semiurban	2	115	2	2	29	1	2	1	1	1	0	0	NA	0	NA	1	1	1	1	6	0	0	NA	0	0	NA	0	0	NA	0	0	NA	0	NA	0	NA	4	NA	0	NA	0	NA	0	NA	0	0	NA	0	0
semiurban	2	116	2	2	57	1	0	1	1	1	0	1	18	0	NA	1	1	19	0	NA	0	0	NA	0	0	NA	0	0	NA	0	0	NA	0	NA	0	NA	NA	NA	0	NA	0	NA	0	NA	0	0	NA	0	0
semiurban	2	117	2	2	22	1	0	3	1	1	0	0	NA	0	NA	0	1	1	0	NA	1	3	1	0	0	NA	0	0	NA	0	0	NA	0	NA	0	NA	4	NA	0	NA	0	NA	0	NA	0	0	NA	0	0
semiurban	2	118	2	2	59	1	0	1	1	1	0	1	2	0	NA	1	1	11	0	NA	1	1	2	0	0	NA	0	0	NA	0	0	NA	0	NA	0	NA	5	NA	0	NA	0	NA	0	NA	0	0	NA	0	0
semiurban	2	119	2	2	38	1	1	1	1	3	0	0	NA	0	NA	1	1	1	0	NA	0	0	NA	0	0	NA	0	0	NA	0	0	NA	0	NA	0	NA	2	NA	0	NA	0	NA	0	NA	0	0	NA	0	0
semiurban	2	120	2	2	42	1	0	3	1	6	0	0	NA	0	NA	1	1	1	0	NA	0	0	NA	0	0	NA	0	0	NA	0	0	NA	0	NA	0	NA	5	NA	0	NA	0	NA	0	NA	0	0	NA	0	0
semiurban	2	121	2	2	54	1	0	1	1	4	0	1	2	1	7	1	1	20	0	NA	0	0	NA	0	0	NA	0	0	NA	0	0	NA	0	NA	0	NA	5	NA	0	NA	0	NA	0	NA	0	0	NA	0	0
urban	1	122	1	2	43	1	1	1	1	1	0	1	1	0	NA	1	1	1	0	NA	1	4	NA	0	0	NA	1	5	NA	0	0	NA	0	NA	0	NA	3	NA	0	NA	0	NA	0	NA	0	0	NA	0	0
urban	1	123	1	2	27	1	0	3	0	2	0	1	19	0	NA	1	1	15	0	NA	0	0	NA	0	0	NA	1	1	90	0	0	NA	0	NA	0	NA	5	NA	0	NA	0	NA	0	NA	0	0	NA	0	0
urban	1	124	2	2	43	1	0	1	1	1	0	0	NA	0	NA	1	1	1	0	NA	1	4	NA	0	0	NA	1	5	NA	0	0	NA	0	NA	0	NA	2	NA	3	10	0	NA	0	NA	1	0	NA	0	0
urban	1	125	2	2	27	1	1	3	1	9	1	1	20	1	3	1	1	21	0	NA	1	3	2	0	0	NA	0	0	NA	0	0	NA	0	NA	0	NA	4	NA	0	NA	0	NA	0	NA	0	0	NA	0	0
urban	1	126	2	2	32	1	2	3	1	7	0	0	NA	0	NA	1	1	1	0	NA	1	4	NA	0	0	NA	0	0	NA	0	0	NA	0	NA	0	NA	1	NA	0	NA	0	NA	0	NA	0	0	NA	0	0
urban	1	127	2	2	43	1	0	1	1	1	0	0	NA	1	2	1	1	1	0	NA	0	0	NA	0	0	NA	0	0	NA	0	0	NA	0	NA	0	NA	4	NA	0	NA	0	NA	0	NA	0	0	NA	0	0
urban	1	128	2	2	33	1	1	1	1	3	0	0	NA	1	5	1	1	1	0	NA	0	0	NA	0	0	NA	0	0	NA	0	0	NA	0	NA	0	NA	2	NA	0	NA	0	NA	0	NA	0	0	NA	0	0
urban	1	129	1	1	46	1	0	1	1	1	0	0	NA	1	6	1	1	1	0	NA	1	5	NA	1	5	NA	1	5	NA	0	0	NA	0	NA	0	NA	3	NA	3	15	0	NA	0	NA	0	0	NA	0	0
urban	1	130	2	2	30	1	1	3	1	1	0	0	NA	1	1	1	1	1	0	NA	0	0	NA	0	0	NA	0	0	NA	0	0	NA	0	NA	0	NA	3	NA	0	NA	0	NA	0	NA	0	0	NA	0	0
urban	1	131	2	1	45	1	0	3	1	1	0	1	2	0	NA	1	1	11	0	NA	0	0	NA	0	0	NA	0	0	NA	0	0	NA	0	NA	0	NA	3	NA	0	NA	0	NA	0	NA	0	0	NA	0	0
urban	1	132	2	2	33	1	1	3	1	3	0	0	NA	1	3	1	1	1	1	2	0	0	NA	0	0	NA	0	0	NA	0	0	NA	0	NA	0	NA	2	NA	0	NA	0	NA	0	NA	0	1	3	0	0
urban	1	133	2	2	40	1	0	3	1	1	0	0	NA	0	NA	1	1	1	0	NA	0	0	NA	0	0	NA	0	0	NA	0	0	NA	0	NA	0	NA	3	NA	0	NA	0	NA	0	NA	0	0	NA	0	0
urban	1	134	2	1	26	1	1	3	1	6	0	0	NA	0	NA	1	1	1	0	NA	0	0	NA	0	0	NA	0	0	NA	0	0	NA	0	NA	0	NA	1	NA	0	NA	0	NA	0	NA	0	0	NA	0	0
urban	1	135	2	2	33	1	0	3	1	1	0	0	NA	0	NA	1	1	1	0	NA	0	0	NA	0	0	NA	0	0	NA	0	0	NA	0	NA	0	NA	1	NA	0	NA	0	NA	0	NA	0	0	NA	0	0
urban	1	136	1	2	28	1	0	3	0	7	1	1	21	1	8	1	1	22	0	NA	0	0	NA	1	5	NA	1	1	90	1	1	90	0	NA	0	NA	1	NA	0	NA	0	NA	0	NA	0	0	NA	0	0
urban	1	137	1	2	28	1	1	3	0	6	0	0	NA	0	NA	1	0	NA	0	NA	0	0	NA	0	0	NA	1	1	90	1	1	90	0	NA	0	NA	4	NA	0	NA	0	NA	0	NA	0	0	NA	0	0
urban	1	138	2	2	35	1	1	3	0	6	1	0	NA	0	NA	1	0	NA	0	NA	0	0	NA	1	3	1	1	1	90	1	1	90	0	NA	0	NA	4	NA	0	NA	0	NA	0	NA	0	0	NA	0	0
urban	1	139	1	2	28	1	0	3	0	1	1	0	NA	0	NA	1	0	NA	0	NA	0	0	NA	1	1	12	1	1	90	1	1	90	0	NA	0	NA	3	NA	0	NA	0	NA	0	NA	0	0	NA	0	0
urban	1	140	2	2	35	1	0	3	0	1	1	0	NA	1	3	1	1	1	1	2	1	2	6	1	3	1	1	1	90	1	1	90	0	NA	0	NA	2	NA	0	NA	2	2	0	NA	0	1	3	0	0
urban	1	141	2	2	34	1	1	1	1	1	0	1	1	0	NA	1	1	12	0	NA	1	3	1	0	0	NA	0	0	NA	0	0	NA	0	NA	0	NA	0	NA	0	NA	0	NA	0	NA	0	0	NA	0	0
urban	1	142	2	1	37	1	1	3	1	4	0	0	NA	0	NA	1	1	1	1	2	0	0	NA	0	0	NA	0	0	NA	0	0	NA	0	NA	1	30	2	12	0	NA	1	5	0	NA	0	1	3	0	0
urban	1	143	2	2	51	1	0	1	1	3	1	1	2	0	NA	1	1	13	0	NA	1	2	12	0	0	NA	1	1	12	0	0	NA	0	NA	0	NA	0	NA	0	NA	0	NA	0	NA	0	0	NA	0	0
urban	1	144	1	2	42	4	1	1	1	1	0	1	6	0	NA	1	1	23	0	NA	1	1	1	0	0	NA	0	0	NA	0	0	NA	0	NA	0	NA	0	NA	0	NA	0	NA	0	NA	0	0	NA	0	0
urban	1	145	1	2	49	1	0	1	1	1	0	1	1	0	NA	1	1	1	0	NA	1	3	24	1	5	NA	1	1	90	0	0	NA	0	NA	0	NA	3	3	0	NA	0	NA	0	NA	0	0	NA	0	0
urban	1	146	2	2	41	1	1	3	1	1	0	1	2	0	NA	1	1	11	0	NA	0	0	NA	0	0	NA	0	0	NA	0	0	NA	0	NA	0	NA	0	NA	0	NA	0	NA	0	NA	0	1	3	0	0
urban	1	147	1	2	32	1	0	1	1	8	0	0	NA	0	NA	1	1	1	0	NA	1	1	12	1	1	90	1	1	90	0	0	NA	0	NA	0	NA	3	NA	0	NA	0	NA	0	NA	0	0	NA	0	0
urban	1	148	2	2	41	1	0	3	1	1	0	0	NA	1	1	1	1	1	0	NA	0	0	NA	0	0	NA	0	0	NA	0	0	NA	0	NA	0	NA	3	2	0	NA	0	NA	0	NA	0	0	NA	0	0
urban	1	149	2	2	23	1	1	3	1	1	0	0	NA	1	9	1	1	1	0	NA	0	0	NA	0	0	NA	0	0	NA	0	0	NA	0	NA	0	NA	0	NA	0	NA	0	NA	0	NA	0	0	NA	0	0
urban	1	150	1	4	48	1	0	1	1	1	0	1	1	1	4	1	1	1	0	NA	0	0	NA	0	0	NA	0	0	NA	0	0	NA	0	NA	0	NA	0	NA	0	NA	0	NA	0	NA	0	0	NA	0	0
urban	1	151	1	2	33	1	1	3	0	1	0	0	NA	0	NA	1	1	1	0	NA	1	2	2	0	0	NA	1	1	90	0	0	NA	0	NA	0	NA	5	NA	0	NA	0	NA	0	NA	0	1	4	0	0
urban	1	152	2	2	45	1	0	1	1	3	0	0	NA	0	NA	1	1	1	1	2	0	0	NA	0	0	NA	0	0	NA	0	0	NA	0	NA	0	NA	5	NA	0	NA	5	NA	0	NA	0	1	3	0	0
urban	1	153	1	4	48	1	2	1	1	1	0	1	1	0	NA	1	1	1	0	NA	1	5	NA	1	5	NA	0	0	NA	0	0	NA	0	NA	0	NA	0	NA	0	NA	0	NA	0	NA	0	0	NA	0	0
urban	1	154	2	2	26	1	0	1	1	4	0	0	NA	0	NA	1	1	1	0	NA	1	4	NA	0	0	NA	0	0	NA	0	0	NA	0	NA	0	NA	0	NA	0	NA	0	NA	0	NA	0	0	NA	0	0
urban	1	155	2	2	26	1	0	3	1	4	1	0	NA	0	NA	1	1	1	0	NA	1	5	NA	0	0	NA	0	0	NA	0	0	NA	0	NA	0	NA	2	NA	0	NA	0	NA	0	NA	0	0	NA	0	0
urban	1	156	1	2	29	1	0	1	1	4	0	0	NA	0	NA	1	1	1	0	NA	1	2	6	0	0	NA	1	1	90	0	0	NA	0	NA	0	NA	5	NA	0	NA	0	NA	0	NA	0	0	NA	0	0
urban	1	157	1	2	40	1	0	1	1	1	0	0	NA	0	NA	1	1	1	0	NA	0	0	NA	0	0	NA	0	0	NA	0	0	NA	0	NA	0	NA	3	NA	0	NA	0	NA	0	NA	0	0	NA	0	0
urban	1	158	2	2	21	1	0	3	0	8	0	1	NA	0	NA	1	0	NA	NA	NA	1	4	NA	0	0	NA	0	0	NA	0	0	NA	0	NA	0	NA	0	NA	0	NA	0	NA	0	NA	0	0	NA	0	0
urban	1	159	2	2	37	1	2	3	1	10	0	0	NA	0	NA	1	1	1	0	NA	1	5	NA	NA	NA	NA	1	4	NA	0	0	NA	0	NA	0	NA	0	NA	0	NA	0	NA	0	NA	0	0	NA	0	0
urban	1	160	2	2	34	1	0	1	1	1	0	0	NA	0	NA	1	1	1	0	NA	1	3	3	0	0	NA	0	0	NA	0	0	NA	0	NA	0	NA	5	NA	0	NA	0	NA	0	NA	0	0	NA	0	0
urban	1	161	1	2	34	1	0	1	1	1	0	0	NA	0	NA	1	1	1	0	NA	1	1	12	0	0	NA	1	1	60	0	0	NA	0	NA	0	NA	0	NA	0	NA	0	NA	0	NA	0	0	NA	0	0
urban	1	162	2	2	31	1	0	3	1	6	0	1	2	0	NA	0	1	11	0	NA	1	2	24	0	0	NA	1	3	60	0	0	NA	0	NA	0	NA	1	NA	0	NA	0	NA	0	NA	0	0	NA	0	0
urban	1	163	1	2	50	1	0	3	0	1	0	0	NA	0	NA	1	1	1	0	NA	1	5	NA	0	0	NA	0	0	NA	0	0	NA	0	NA	0	NA	0	NA	0	NA	0	NA	0	NA	0	0	NA	0	0
urban	1	164	2	2	46	1	0	1	1	4	0	0	NA	0	NA	1	1	1	0	NA	0	0	NA	0	0	NA	0	0	NA	0	0	NA	0	NA	0	NA	0	NA	0	NA	0	NA	0	NA	0	0	NA	0	0
urban	1	165	2	2	35	1	0	1	1	1	0	0	NA	0	NA	1	1	1	0	NA	1	5	NA	0	0	NA	0	0	NA	0	0	NA	0	NA	0	NA	5	NA	0	NA	0	NA	0	NA	0	0	NA	0	0
urban	1	166	2	2	35	1	0	1	1	6	0	0	NA	0	NA	1	1	1	1	2	0	0	NA	0	0	NA	1	1	90	0	0	NA	0	NA	0	NA	0	NA	0	NA	1	90	0	NA	0	1	3	0	0
urban	1	167	2	2	23	1	0	3	1	2	0	0	NA	0	NA	1	1	1	0	NA	1	2	3	1	1	90	1	1	90	1	5	NA	4	NA	0	NA	0	NA	0	NA	0	NA	0	NA	0	0	NA	0	0
urban	1	168	1	2	43	1	0	1	1	3	0	0	NA	1	5	0	1	1	0	NA	1	1	3	0	0	NA	1	1	36	0	0	NA	0	NA	0	NA	0	NA	0	NA	0	NA	0	NA	0	0	NA	0	0
urban	1	169	2	2	43	1	0	1	1	4	0	0	NA	0	NA	1	1	1	0	NA	0	0	NA	0	0	NA	0	0	NA	0	0	NA	0	NA	0	NA	0	NA	0	NA	0	NA	0	NA	0	0	NA	0	0
urban	1	170	2	2	27	1	2	1	1	1	0	0	NA	0	NA	1	1	1	0	NA	0	0	NA	0	0	NA	0	0	NA	0	0	NA	0	NA	0	NA	0	NA	0	NA	0	NA	0	NA	0	0	NA	0	0
urban	1	171	2	2	21	1	0	3	0	6	0	0	NA	0	NA	1	1	1	0	NA	1	4	NA	0	0	NA	0	0	NA	0	0	NA	0	NA	0	NA	5	NA	0	NA	0	NA	0	NA	0	0	NA	0	0
urban	1	172	1	2	25	1	1	3	0	6	0	1	1	1	7	1	1	12	1	3	1	4	NA	1	1	30	1	1	30	1	4	NA	0	NA	0	NA	3	NA	0	NA	0	NA	0	NA	0	0	NA	0	0
urban	1	173	1	2	33	1	1	1	1	2	0	1	2	0	NA	1	1	11	0	NA	1	4	NA	0	0	NA	0	0	NA	0	0	NA	0	NA	0	NA	3	NA	0	NA	0	NA	0	NA	0	0	NA	0	0
urban	1	174	1	2	40	1	0	1	1	1	0	0	NA	0	NA	1	1	1	0	NA	1	5	NA	1	1	60	0	0	NA	0	0	NA	0	NA	0	NA	0	NA	0	NA	0	NA	0	NA	0	0	NA	0	0
urban	1	175	2	2	28	1	0	3	1	4	0	1	4	0	NA	1	1	1	0	NA	1	2	1	0	0	NA	0	0	NA	0	0	NA	0	NA	0	NA	0	NA	0	NA	0	NA	0	NA	0	0	NA	0	0
urban	1	176	1	2	27	1	0	1	1	4	0	0	NA	0	NA	1	0	NA	NA	NA	1	1	24	0	0	NA	1	1	72	0	0	NA	0	NA	0	NA	3	NA	0	NA	0	NA	0	NA	0	0	NA	0	0
urban	1	177	1	2	41	1	0	1	1	1	0	1	1	0	NA	1	1	1	1	2	1	3	24	0	0	NA	1	1	90	0	0	NA	0	NA	0	NA	0	NA	0	NA	1	30	0	NA	0	1	6	0	0
semiurban	2	178	1	2	48	1	0	1	1	6	0	0	NA	0	NA	0	1	1	0	NA	1	1	30	0	0	NA	1	1	90	0	0	NA	0	NA	0	NA	0	NA	0	NA	0	NA	0	NA	0	0	NA	0	0
semiurban	2	179	2	2	42	1	0	3	0	1	0	1	1	0	NA	0	1	1	0	NA	0	0	NA	0	0	NA	0	0	NA	0	0	NA	0	NA	0	NA	0	NA	0	NA	0	NA	0	NA	0	0	NA	0	0
semiurban	2	180	2	2	35	1	0	3	0	1	0	0	NA	0	NA	1	1	1	0	NA	1	5	NA	0	0	NA	0	0	NA	0	0	NA	0	NA	0	NA	0	NA	0	NA	0	NA	0	NA	0	0	NA	0	0
semiurban	2	181	1	1	35	1	1	1	1	1	0	0	NA	0	NA	1	1	1	0	NA	0	0	NA	0	0	NA	0	0	NA	0	0	NA	0	NA	0	NA	0	NA	0	NA	0	NA	0	NA	0	0	NA	0	0
semiurban	2	182	1	6	32	1	1	3	0	3	0	0	NA	0	NA	1	1	1	0	NA	1	5	NA	0	0	NA	0	0	NA	0	0	NA	0	NA	0	NA	0	NA	0	NA	0	NA	0	NA	0	0	NA	0	0
semiurban	2	183	2	2	29	1	0	3	1	1	0	1	1	0	NA	1	1	1	0	NA	1	1	30	0	0	NA	0	0	NA	0	0	NA	0	NA	0	NA	0	NA	0	NA	0	NA	0	NA	0	0	NA	0	0
semiurban	2	184	2	2	25	1	1	3	0	1	0	0	NA	0	NA	1	1	1	0	NA	0	0	NA	0	0	NA	0	0	NA	0	0	NA	0	NA	0	NA	0	NA	0	NA	0	NA	NA	NA	0	0	NA	0	0
semiurban	2	185	1	2	46	1	0	1	1	1	0	0	NA	0	NA	0	1	1	0	NA	0	0	NA	0	0	NA	0	0	NA	0	0	NA	0	NA	0	NA	0	NA	0	NA	0	NA	0	NA	0	0	NA	0	0
semiurban	2	186	2	2	45	1	1	1	1	3	0	0	NA	1	1	1	1	1	0	NA	0	0	NA	0	0	NA	0	0	NA	0	0	NA	0	NA	0	NA	0	NA	0	NA	0	NA	0	NA	0	0	NA	0	0
semiurban	2	187	2	6	25	1	2	3	1	1	1	1	1	0	NA	1	1	12	0	NA	1	1	16	1	1	1	1	1	90	0	0	NA	0	NA	0	NA	0	NA	0	NA	0	NA	0	NA	0	0	NA	0	0
semiurban	2	188	2	1	71	1	2	3	1	3	0	0	NA	0	NA	1	1	1	0	NA	1	1	32	1	1	32	1	1	90	0	0	NA	0	NA	0	NA	0	NA	0	NA	0	NA	0	NA	0	0	NA	0	0
semiurban	2	189	2	2	31	1	2	3	0	3	0	1	1	0	NA	1	1	1	0	NA	1	1	32	1	1	32	1	1	90	1	1	NA	0	NA	0	NA	0	NA	0	NA	0	NA	0	NA	0	0	NA	0	0
semiurban	2	190	1	2	38	1	0	3	0	2	0	0	NA	0	NA	1	1	1	0	NA	1	5	NA	1	2	24	1	1	90	0	0	NA	0	NA	0	NA	0	NA	0	NA	0	NA	0	NA	0	0	NA	0	0
semiurban	2	191	1	2	46	1	0	1	1	3	0	0	NA	0	NA	1	1	1	0	NA	0	0	NA	0	0	NA	0	0	NA	0	0	NA	0	NA	0	NA	0	NA	0	NA	0	NA	0	NA	0	0	NA	0	0
semiurban	2	192	1	2	43	1	0	1	0	1	0	1	1	0	NA	1	1	1	0	NA	1	5	NA	0	0	NA	1	5	NA	0	0	NA	0	NA	0	NA	0	NA	0	NA	0	NA	0	NA	0	1	3	0	0
semiurban	2	193	2	2	30	1	0	3	1	3	0	0	NA	0	NA	1	1	1	0	NA	0	0	NA	0	0	NA	0	0	NA	0	0	NA	0	NA	0	NA	1	NA	0	NA	0	NA	0	NA	0	0	NA	0	0
semiurban	2	194	2	2	38	1	0	1	1	6	0	1	22	0	NA	1	1	24	0	NA	0	0	NA	0	0	NA	0	0	NA	0	0	NA	0	NA	0	NA	1	NA	0	NA	0	NA	0	NA	0	0	NA	0	0
semiurban	2	195	2	2	28	1	1	3	1	2	0	0	NA	0	NA	1	1	1	0	NA	1	3	1	0	0	NA	0	0	NA	0	0	NA	0	NA	0	NA	0	NA	0	NA	0	NA	0	NA	0	0	NA	0	0
semiurban	2	196	1	2	61	1	0	3	1	2	0	1	5	1	8	1	1	1	0	NA	1	5	NA	0	0	NA	1	1	90	0	0	NA	0	NA	0	NA	0	NA	0	NA	0	NA	0	NA	0	0	NA	0	0
semiurban	2	197	1	2	43	1	0	1	1	1	0	0	NA	0	NA	1	1	1	0	NA	0	0	NA	0	0	NA	0	0	NA	0	0	NA	0	NA	0	NA	0	NA	0	NA	0	NA	0	NA	0	0	NA	0	0
semiurban	2	198	2	2	39	1	0	3	1	2	0	1	1	0	NA	1	1	12	0	NA	1	3	12	0	0	NA	0	0	NA	0	0	NA	0	NA	0	NA	0	NA	0	NA	0	NA	0	NA	0	0	NA	0	0
semiurban	2	199	2	2	35	1	1	1	1	3	0	0	NA	0	NA	1	1	1	0	NA	0	0	NA	0	0	NA	0	0	NA	0	0	NA	0	NA	0	NA	0	NA	0	NA	0	NA	0	NA	0	0	NA	0	0
semiurban	2	200	2	2	26	1	1	3	1	3	0	1	1	0	NA	1	1	12	0	NA	0	0	NA	0	0	NA	0	0	NA	0	0	NA	0	NA	0	NA	0	NA	0	NA	0	NA	0	NA	0	0	NA	0	0
semiurban	2	201	2	2	21	1	0	3	0	6	0	0	NA	0	NA	1	1	1	0	NA	1	1	1	0	0	NA	1	1	1	0	0	NA	0	NA	0	NA	0	NA	0	NA	0	NA	0	NA	0	1	3	0	0
semiurban	2	202	2	2	31	1	1	3	1	1	0	0	NA	0	NA	1	1	1	0	NA	0	0	NA	0	0	NA	1	5	NA	0	0	NA	0	NA	0	NA	4	NA	0	NA	0	NA	0	NA	0	1	3	0	0
semiurban	2	203	2	2	21	1	1	1	1	4	0	0	NA	0	NA	1	1	1	0	NA	1	3	1	0	0	NA	0	0	NA	0	0	NA	0	NA	0	NA	0	NA	0	NA	0	NA	0	NA	0	0	NA	0	0
semiurban	2	204	1	2	29	1	0	3	0	1	0	0	NA	0	NA	1	1	1	0	NA	1	1	6	0	0	NA	0	0	NA	0	0	NA	0	NA	0	NA	2	NA	0	NA	0	NA	0	NA	0	0	NA	0	0
urban	1	205	1	2	37	3	0	3	0	10	1	1	7	0	NA	1	0	NA	NA	NA	1	5	NA	1	1	90	1	1	90	1	1	90	0	NA	0	NA	1	90	0	NA	0	NA	0	NA	0	0	NA	0	0
urban	1	206	1	2	34	1	2	3	0	19	1	0	NA	0	NA	0	0	NA	NA	NA	1	5	NA	1	5	NA	1	1	90	1	1	90	0	NA	0	NA	0	NA	0	NA	0	NA	0	NA	0	1	4	0	0
urban	1	207	1	2	20	1	0	3	0	10	1	0	NA	1	10	0	0	NA	NA	NA	0	0	NA	1	1	90	1	1	90	1	1	90	1	8	0	NA	0	NA	0	NA	0	NA	0	NA	1	0	NA	0	0
urban	1	208	2	4	43	4	0	3	0	10	1	1	23	0	NA	1	1	25	0	NA	0	0	NA	1	1	90	1	1	90	1	1	90	0	NA	0	NA	1	90	0	NA	0	NA	0	NA	0	0	NA	0	0
urban	1	209	2	2	26	1	1	3	0	10	1	0	NA	0	NA	1	1	1	0	NA	1	5	NA	1	1	36	1	1	90	1	1	90	0	NA	0	NA	3	90	0	NA	0	NA	0	NA	0	0	NA	0	0
semiurban	2	210	1	1	56	1	0	3	0	1	0	1	24	0	NA	1	1	26	0	NA	1	1	24	0	0	NA	1	1	90	0	0	NA	0	NA	0	NA	0	NA	0	NA	0	NA	0	NA	0	0	NA	0	0
semiurban	2	211	2	2	47	1	0	1	1	1	0	0	NA	0	NA	1	1	1	0	NA	1	4	NA	0	0	NA	0	0	NA	0	0	NA	0	NA	0	NA	0	NA	0	NA	0	NA	0	NA	0	0	NA	0	0
semiurban	2	212	2	2	42	1	2	1	1	1	0	0	NA	0	NA	1	1	1	0	NA	0	0	NA	0	0	NA	0	0	NA	0	0	NA	0	NA	0	NA	2	NA	0	NA	0	NA	0	NA	0	0	NA	0	0
semiurban	2	213	2	1	41	1	1	1	1	1	0	0	NA	0	NA	1	1	1	0	NA	0	0	NA	0	0	NA	0	0	NA	0	0	NA	0	NA	0	NA	0	NA	0	NA	0	NA	0	NA	0	0	NA	0	0
semiurban	2	214	2	2	22	1	1	3	0	1	0	0	NA	0	NA	1	1	1	0	NA	1	1	1	0	0	NA	0	0	NA	0	0	NA	0	NA	0	NA	0	NA	0	NA	0	NA	0	NA	0	1	4	0	0
urban	1	215	2	2	30	1	1	3	1	1	1	0	NA	0	NA	1	1	1	0	NA	0	0	NA	0	0	NA	1	1	90	1	1	90	0	NA	0	NA	0	NA	0	NA	0	NA	0	NA	0	0	NA	0	0
semiurban	2	216	2	1	42	1	0	3	1	4	0	0	NA	0	NA	1	1	11	0	NA	0	0	NA	0	0	NA	0	0	NA	0	0	NA	0	NA	3	NA	0	NA	0	NA	0	NA	0	NA	0	0	NA	0	0
semiurban	2	217	2	1	48	1	1	1	1	2	0	0	NA	0	NA	1	1	1	0	NA	0	0	NA	0	0	NA	0	0	NA	0	0	NA	0	NA	0	NA	0	NA	0	NA	0	NA	0	NA	0	0	NA	0	0
semiurban	2	218	1	2	35	1	0	1	1	1	0	1	2	0	NA	1	1	11	0	NA	1	5	NA	0	0	NA	0	0	NA	0	0	NA	0	NA	0	NA	0	NA	0	NA	0	NA	0	NA	0	0	NA	0	0
semiurban	2	219	2	2	27	1	0	1	1	1	0	0	NA	1	3	1	1	1	0	NA	0	0	NA	0	0	NA	0	0	NA	0	0	NA	0	NA	0	NA	0	NA	0	NA	0	NA	0	NA	0	0	NA	0	0
semiurban	2	220	2	2	31	1	0	3	1	2	1	0	NA	0	NA	1	1	1	0	NA	1	4	NA	0	0	NA	0	0	NA	0	0	NA	0	NA	0	NA	0	NA	0	NA	0	NA	0	NA	0	1	11	0	0
semiurban	2	221	2	2	20	1	1	3	0	6	0	0	NA	0	NA	1	1	1	0	NA	1	4	NA	0	0	NA	0	0	NA	0	0	NA	0	NA	4	NA	0	NA	0	NA	0	NA	0	NA	0	0	NA	0	0
urban	1	222	2	3	27	1	0	1	1	9	0	0	NA	0	NA	1	1	1	0	NA	0	0	NA	0	0	NA	0	0	NA	0	0	NA	0	NA	0	NA	0	NA	0	NA	0	NA	0	NA	0	0	NA	0	0
urban	1	223	1	2	35	1	1	1	1	2	0	1	1	0	NA	1	1	1	0	NA	1	1	3	0	0	NA	1	5	NA	0	0	NA	0	NA	0	NA	0	NA	0	NA	0	NA	0	NA	0	0	NA	0	0
urban	1	224	2	2	29	1	2	1	1	1	0	0	NA	0	NA	1	1	1	0	NA	1	4	NA	0	0	NA	0	0	NA	0	0	NA	0	NA	0	NA	0	NA	0	NA	0	NA	0	NA	0	0	NA	0	0
urban	1	225	2	1	31	1	2	3	0	1	0	1	NA	0	11	1	1	21	1	NA	1	5	NA	0	0	NA	0	0	NA	0	0	NA	0	NA	3	NA	0	NA	0	NA	0	NA	0	NA	0	0	NA	0	0
urban	1	226	2	2	32	1	1	1	1	1	0	1	NA	0	NA	0	1	1	1	NA	0	0	NA	0	0	NA	0	0	NA	0	0	NA	0	NA	0	NA	0	NA	0	NA	0	NA	0	NA	0	0	NA	0	0
urban	1	227	2	2	26	1	1	3	1	1	0	1	NA	0	NA	1	1	1	0	NA	0	0	NA	0	0	NA	0	0	NA	0	0	NA	0	NA	0	NA	0	NA	0	NA	0	NA	0	NA	0	0	NA	0	0
urban	1	228	2	2	43	1	0	1	1	2	0	1	5	0	NA	1	1	15	0	NA	0	0	NA	0	0	NA	0	0	NA	0	0	NA	0	NA	0	NA	0	NA	0	NA	0	NA	0	NA	0	0	NA	0	0
urban	1	229	2	2	25	1	1	1	1	9	0	0	NA	0	NA	1	1	1	0	NA	0	0	NA	0	0	NA	0	0	NA	0	0	NA	0	NA	0	NA	0	NA	0	NA	0	NA	0	NA	0	0	NA	0	0
semiurban	2	230	2	2	24	1	0	3	1	1	0	0	NA	0	NA	1	1	1	0	NA	1	4	NA	0	0	NA	0	0	NA	0	0	NA	0	NA	0	NA	0	NA	0	NA	0	NA	0	NA	0	0	NA	0	0
semiurban	2	231	1	2	32	1	1	3	1	7	0	0	NA	0	NA	1	1	1	0	NA	1	1	4	0	0	NA	1	1	90	0	0	NA	0	NA	0	NA	0	NA	0	NA	0	NA	0	NA	0	0	NA	0	0
semiurban	2	232	2	2	29	1	0	1	1	1	0	1	1	0	NA	1	1	1	0	NA	1	1	36	0	0	NA	1	1	90	0	0	NA	0	NA	0	NA	0	NA	0	NA	0	NA	0	NA	0	0	NA	0	0
semiurban	2	233	2	2	20	1	1	3	0	1	0	0	NA	0	NA	1	1	1	0	NA	1	1	3	0	0	NA	0	0	NA	0	0	NA	0	NA	0	NA	2	NA	0	NA	0	NA	0	NA	0	0	NA	0	0
urban	1	234	1	2	31	1	1	1	1	3	0	0	NA	0	NA	1	1	1	0	NA	1	4	NA	0	0	NA	0	0	NA	0	0	NA	0	NA	0	NA	4	NA	0	NA	0	NA	0	NA	0	0	NA	0	0
urban	1	235	2	2	39	1	0	1	1	1	0	0	NA	0	NA	1	1	1	0	NA	0	0	NA	0	0	NA	0	0	NA	0	0	NA	0	NA	0	NA	3	NA	0	NA	0	NA	0	NA	0	0	NA	0	0
urban	1	236	2	1	35	1	2	1	1	2	0	0	NA	0	NA	1	1	1	0	NA	0	0	NA	0	0	NA	0	0	NA	0	0	NA	0	NA	0	NA	2	NA	0	NA	0	NA	0	NA	0	0	NA	0	0
urban	1	237	2	2	31	1	0	1	1	1	0	0	NA	0	NA	1	1	1	0	NA	1	1	12	0	0	NA	0	0	NA	0	0	NA	0	NA	0	NA	1	NA	0	NA	0	NA	0	NA	0	0	NA	0	0
urban	1	238	2	2	38	1	2	1	1	1	0	0	NA	0	NA	1	1	1	0	NA	0	0	NA	0	0	NA	0	0	NA	0	0	NA	0	NA	0	NA	0	NA	0	NA	0	NA	0	NA	0	0	NA	0	0
urban	1	239	2	2	27	1	2	1	1	1	0	0	NA	0	NA	1	1	1	0	NA	1	3	1	0	0	NA	0	0	NA	0	0	NA	0	NA	0	NA	1	NA	0	NA	0	NA	0	NA	0	0	NA	0	0
urban	1	240	2	4	52	1	2	1	1	10	0	0	NA	0	NA	1	1	1	0	NA	0	0	NA	0	0	NA	0	0	NA	0	0	NA	0	NA	0	NA	0	NA	0	NA	0	NA	0	NA	0	0	NA	0	0
semiurban	2	242	1	2	49	1	1	1	1	1	0	0	NA	0	NA	1	1	1	0	NA	0	0	NA	0	0	NA	0	0	NA	0	0	NA	0	NA	0	NA	0	NA	0	NA	0	NA	0	NA	0	0	NA	0	0
semiurban	2	243	1	2	32	1	0	1	1	1	0	0	NA	0	NA	1	1	1	0	NA	1	3	1	1	1	24	1	1	90	0	0	NA	0	NA	0	NA	0	NA	0	NA	0	NA	0	NA	0	0	NA	0	0
semiurban	2	244	1	2	42	1	0	1	1	2	0	0	NA	0	NA	1	1	1	0	NA	1	1	6	0	0	NA	0	0	NA	0	0	NA	0	NA	0	NA	0	NA	0	NA	0	NA	0	NA	0	0	NA	0	0
semiurban	2	245	2	2	38	1	0	1	1	2	0	0	NA	0	NA	1	1	1	0	NA	0	0	NA	0	0	NA	0	0	NA	0	0	NA	0	NA	0	NA	0	NA	0	NA	0	NA	0	NA	0	0	NA	0	0
semiurban	2	246	2	2	58	1	1	1	1	1	0	0	NA	0	NA	1	1	1	0	NA	0	0	NA	0	0	NA	0	0	NA	0	0	NA	0	NA	0	NA	0	NA	0	NA	0	NA	0	NA	0	0	NA	0	0
semiurban	2	247	2	2	32	1	0	1	1	1	0	0	NA	0	NA	1	1	1	0	NA	0	0	NA	0	0	NA	0	0	NA	0	0	NA	0	NA	0	NA	0	NA	0	NA	0	NA	0	NA	0	0	NA	0	0
semiurban	2	248	1	1	38	1	0	1	1	3	0	0	NA	0	NA	1	1	1	0	NA	1	5	NA	0	0	NA	0	0	NA	0	0	NA	0	NA	0	NA	0	NA	0	NA	0	NA	0	NA	0	0	NA	0	0
semiurban	2	249	2	2	27	1	1	1	1	1	0	1	25	0	NA	1	1	1	0	NA	0	0	NA	0	0	NA	0	0	NA	0	0	NA	0	NA	0	NA	0	NA	0	NA	0	NA	0	NA	0	0	NA	0	0
semiurban	2	250	2	2	36	1	1	3	1	1	0	1	17	0	NA	1	1	18	0	NA	0	0	NA	0	0	NA	0	0	NA	0	0	NA	0	NA	0	NA	0	NA	0	NA	0	NA	0	NA	0	0	NA	0	0
semiurban	2	251	1	2	33	1	0	1	1	2	0	0	NA	0	NA	1	1	1	0	NA	1	5	NA	0	0	NA	1	4	NA	0	0	NA	0	NA	0	NA	0	NA	0	NA	0	NA	0	NA	0	0	NA	0	0
semiurban	2	252	2	1	31	1	0	3	0	1	0	0	NA	0	NA	1	1	1	0	NA	1	5	NA	0	0	NA	0	0	NA	0	0	NA	0	NA	0	NA	0	NA	0	NA	0	NA	0	NA	0	0	NA	0	0
semiurban	2	253	1	2	37	1	1	3	0	1	0	1	17	0	NA	1	1	18	0	NA	1	5	NA	1	5	NA	1	5	NA	0	0	NA	0	NA	0	NA	0	NA	0	NA	0	NA	0	NA	0	0	NA	0	0
semiurban	2	254	2	2	45	1	0	1	1	10	0	0	NA	0	NA	1	1	1	0	NA	0	0	NA	0	0	NA	0	0	NA	0	0	NA	0	NA	0	NA	0	NA	0	NA	0	NA	0	NA	0	0	NA	0	0
semiurban	2	255	2	2	57	1	0	1	1	10	0	1	1	0	NA	1	1	1	1	3	0	0	NA	0	0	NA	0	0	NA	0	0	NA	0	NA	0	NA	0	NA	0	NA	0	NA	0	NA	0	1	4	0	0
semiurban	2	256	2	2	22	1	0	3	1	1	0	0	NA	0	NA	1	1	1	0	NA	1	3	8	0	0	NA	0	0	NA	0	0	NA	0	NA	0	NA	0	NA	0	NA	0	NA	0	NA	0	0	NA	0	0
semiurban	2	257	2	4	42	1	0	1	1	1	0	1	26	0	NA	1	1	1	0	NA	0	0	NA	0	0	NA	0	0	NA	0	0	NA	0	NA	0	NA	0	NA	0	NA	0	NA	0	NA	0	0	NA	0	0
semiurban	2	258	1	2	32	1	0	1	1	1	0	0	NA	0	NA	1	1	1	0	NA	1	3	1	1	1	90	1	1	90	0	0	NA	0	NA	0	NA	0	NA	3	7	0	NA	0	NA	1	0	NA	0	0
semiurban	2	259	2	2	29	1	2	1	1	1	0	0	NA	0	NA	1	1	1	0	NA	0	0	NA	0	0	NA	0	0	NA	0	0	NA	0	NA	0	NA	0	NA	0	NA	0	NA	0	NA	0	0	NA	0	0
semiurban	2	260	2	2	36	1	1	1	1	3	0	0	NA	0	NA	1	1	1	0	NA	0	0	NA	0	0	NA	0	0	NA	0	0	NA	0	NA	0	NA	0	NA	0	NA	0	NA	0	NA	0	0	NA	0	0
semiurban	2	261	2	2	28	1	1	3	1	1	0	0	NA	0	NA	1	1	1	0	NA	0	0	NA	0	0	NA	0	0	NA	0	0	NA	0	NA	0	NA	0	NA	0	NA	0	NA	0	NA	0	0	NA	0	0
semiurban	2	262	2	2	42	1	0	1	1	1	0	0	NA	0	NA	1	1	1	0	NA	0	0	NA	0	0	NA	0	0	NA	0	0	NA	0	NA	0	NA	0	NA	0	NA	0	NA	0	NA	0	0	NA	0	0
semiurban	2	263	1	2	31	1	0	1	1	1	0	0	NA	0	NA	1	1	1	0	NA	1	3	1	0	0	NA	0	0	NA	0	0	NA	0	NA	0	NA	0	NA	0	NA	0	NA	0	NA	0	1	3	0	0
semiurban	2	264	2	2	50	1	0	1	1	10	0	1	2	0	NA	1	1	11	1	2	1	1	36	0	0	NA	1	1	36	0	0	NA	0	NA	0	NA	0	NA	0	NA	0	NA	0	NA	0	1	3	0	0
semiurban	2	265	2	3	50	1	0	3	0	1	0	1	27	0	NA	1	1	27	1	2	0	0	NA	0	0	NA	0	0	NA	0	0	NA	0	NA	0	NA	0	NA	0	NA	3	NA	0	NA	0	1	3	0	0
semiurban	2	266	1	2	43	1	0	1	1	4	0	1	1	0	NA	1	1	1	0	NA	1	1	24	1	1	90	1	1	90	0	0	NA	0	NA	0	NA	0	NA	0	NA	0	NA	0	NA	0	1	3	0	0
semiurban	2	267	2	1	61	1	0	3	1	4	0	0	NA	0	NA	1	1	1	0	NA	0	0	NA	0	0	NA	0	0	NA	0	0	NA	0	NA	0	NA	0	NA	0	NA	0	NA	0	NA	0	0	NA	0	0
semiurban	2	268	2	2	19	1	1	3	0	11	0	0	NA	0	NA	1	1	1	0	NA	1	3	1	0	0	NA	0	0	NA	0	0	NA	0	NA	0	NA	0	NA	0	NA	0	NA	0	NA	0	0	NA	0	0
semiurban	2	269	2	2	40	1	0	1	0	1	0	0	NA	0	NA	1	1	1	0	NA	0	0	NA	0	0	NA	0	0	NA	0	0	NA	0	NA	0	NA	0	NA	0	NA	0	NA	0	NA	0	0	NA	0	0
semiurban	2	270	2	2	30	1	1	1	1	1	1	0	NA	0	NA	1	1	1	1	3	0	0	NA	0	0	NA	0	0	NA	0	0	NA	0	NA	0	NA	0	NA	0	NA	0	NA	0	NA	0	0	NA	0	0
semiurban	2	271	1	2	32	1	1	3	0	1	0	0	NA	0	NA	1	1	1	0	NA	1	1	24	0	0	NA	1	1	24	0	0	NA	0	NA	0	NA	0	NA	0	NA	0	NA	0	NA	0	0	NA	0	0
semiurban	2	272	1	2	25	1	1	1	1	1	0	0	NA	0	NA	1	1	1	0	NA	1	5	NA	0	0	NA	0	0	NA	0	0	NA	0	NA	0	NA	0	NA	0	NA	0	NA	0	NA	0	0	NA	0	0
semiurban	2	273	2	1	49	1	0	1	1	3	0	0	NA	0	NA	1	1	1	0	NA	0	0	NA	0	0	NA	0	0	NA	0	0	NA	0	NA	0	NA	0	NA	0	NA	0	NA	0	NA	0	0	NA	0	0
semiurban	2	274	1	1	33	1	0	1	1	3	0	0	NA	0	NA	1	1	1	0	NA	1	1	2	0	0	NA	1	1	90	0	0	NA	0	NA	0	NA	0	NA	0	NA	0	NA	0	NA	0	0	NA	0	0
semiurban	2	275	1	2	21	1	1	1	1	1	0	0	NA	0	NA	1	1	1	0	NA	1	4	NA	1	1	90	1	1	90	0	0	NA	0	NA	0	NA	0	NA	0	NA	0	NA	0	NA	0	0	NA	0	0
semiurban	2	276	2	2	39	1	1	3	1	7	0	1	1	0	NA	1	1	12	0	NA	0	0	NA	0	0	NA	0	0	NA	0	0	NA	0	NA	0	NA	0	NA	0	NA	0	NA	0	NA	0	0	NA	0	0
semiurban	2	277	1	2	55	1	0	1	1	1	0	0	NA	0	NA	1	1	1	0	NA	0	0	NA	0	0	NA	0	0	NA	0	0	NA	0	NA	0	NA	0	NA	0	NA	0	NA	0	NA	0	0	NA	0	0
semiurban	2	278	2	2	42	1	2	1	0	7	0	1	1	0	NA	1	1	1	0	NA	0	0	NA	0	0	NA	NA	NA	NA	0	0	NA	0	NA	0	NA	0	NA	0	NA	0	NA	0	NA	0	0	NA	0	0
semiurban	2	279	1	2	36	1	2	3	0	1	0	1	1	1	12	1	1	1	1	2	1	1	40	1	1	16	1	1	90	1	1	16	0	NA	0	NA	0	NA	0	NA	0	NA	0	NA	0	1	12	0	1
semiurban	2	280	2	2	36	1	2	1	1	3	0	1	1	1	5	1	1	1	1	3	0	0	NA	0	0	NA	0	0	NA	0	0	NA	0	NA	0	NA	0	NA	0	NA	0	NA	0	NA	0	0	NA	0	0
semiurban	2	281	2	NA	37	1	1	1	1	3	0	0	NA	0	NA	1	1	1	0	NA	0	0	NA	0	0	NA	0	0	NA	0	0	NA	0	NA	0	NA	0	NA	0	NA	0	NA	0	NA	0	0	NA	0	0
semiurban	2	282	1	2	36	1	1	1	1	1	0	0	NA	0	NA	1	1	1	0	NA	1	1	30	0	0	NA	1	1	90	0	0	NA	0	NA	0	NA	0	NA	0	NA	0	NA	0	NA	0	0	NA	0	0
semiurban	2	283	1	1	40	1	2	1	1	10	0	0	NA	0	NA	1	1	1	1	NA	0	0	NA	0	0	NA	0	0	NA	0	0	NA	0	NA	0	NA	0	NA	0	NA	0	NA	0	NA	0	0	NA	0	0
semiurban	2	284	2	2	26	1	2	1	1	10	0	0	NA	0	NA	1	1	1	0	NA	0	0	NA	0	0	NA	0	0	NA	0	0	NA	0	NA	0	NA	0	NA	0	NA	0	NA	0	NA	0	0	NA	0	0
semiurban	2	285	1	2	27	1	2	3	1	1	0	0	NA	0	NA	1	1	1	0	NA	0	0	NA	0	0	NA	0	0	NA	0	0	NA	0	NA	0	NA	0	NA	0	NA	0	NA	0	NA	0	0	NA	0	0
semiurban	2	286	1	4	54	1	0	1	NA	1	0	0	NA	0	NA	1	1	1	0	NA	0	0	NA	0	0	NA	0	0	NA	0	0	NA	0	NA	0	NA	0	NA	0	NA	0	NA	0	NA	0	0	NA	0	0
semiurban	2	287	1	2	30	1	1	1	1	3	0	0	NA	0	NA	1	1	1	0	NA	1	1	32	1	1	90	0	0	NA	0	0	NA	0	NA	0	NA	0	NA	0	NA	0	NA	0	NA	0	0	NA	0	0
semiurban	2	288	1	2	29	1	2	1	0	1	0	0	NA	0	NA	1	1	1	NA	NA	1	1	32	0	0	NA	1	1	90	0	0	NA	0	NA	0	NA	0	NA	0	NA	0	NA	0	NA	0	0	NA	0	0
semiurban	2	289	2	2	32	1	2	3	0	1	0	0	NA	0	NA	1	1	1	0	NA	0	0	NA	0	0	NA	0	0	NA	0	0	NA	0	NA	0	NA	0	NA	0	NA	0	NA	0	NA	0	0	NA	0	0
semiurban	2	290	1	1	52	1	0	1	0	3	0	0	NA	0	NA	1	1	1	0	NA	0	0	NA	0	0	NA	0	0	NA	0	0	NA	0	NA	0	NA	0	NA	0	NA	0	NA	0	NA	0	0	NA	0	0
semiurban	2	291	2	2	22	1	2	3	0	1	0	0	NA	0	NA	1	1	1	0	NA	0	0	NA	0	0	NA	0	0	NA	0	0	NA	0	NA	0	NA	0	NA	0	NA	0	NA	0	NA	0	0	NA	0	0
semiurban	2	294	2	2	26	1	0	3	0	3	0	0	NA	0	NA	1	1	1	0	NA	0	0	NA	0	0	NA	0	0	NA	0	0	NA	0	NA	0	NA	0	NA	0	NA	0	NA	0	NA	0	0	NA	0	0
semiurban	2	295	2	2	50	1	0	1	0	1	0	0	NA	0	NA	1	1	1	0	NA	0	0	NA	0	0	NA	0	0	NA	0	0	NA	0	NA	0	NA	0	NA	0	NA	0	NA	0	NA	0	0	NA	0	0
semiurban	2	296	2	NA	35	1	0	3	0	1	0	0	NA	0	NA	1	1	1	0	NA	0	0	NA	0	0	NA	0	0	NA	0	0	NA	0	NA	0	NA	0	NA	0	NA	0	NA	0	NA	0	0	NA	0	0
rural	3	297	2	2	36	1	0	3	1	3	0	0	NA	0	NA	1	1	1	0	NA	1	3	1	0	0	NA	0	0	NA	0	0	NA	0	NA	0	NA	0	NA	0	NA	0	NA	0	NA	0	0	NA	0	0
rural	3	298	1	2	29	1	0	1	1	1	1	1	1	0	NA	1	1	12	0	NA	0	0	NA	1	5	NA	1	1	90	1	5	NA	0	NA	0	NA	0	NA	0	NA	0	NA	0	NA	0	0	NA	0	0
rural	3	299	1	2	26	1	1	3	1	1	0	0	NA	0	NA	1	1	1	0	NA	1	3	1	1	1	90	1	1	90	0	0	NA	0	NA	0	NA	0	NA	0	NA	0	NA	0	NA	0	0	NA	0	0
rural	3	300	2	2	34	1	0	3	1	3	0	0	NA	0	NA	1	1	1	0	NA	0	0	NA	0	0	NA	0	0	NA	0	0	NA	0	NA	0	NA	0	NA	0	NA	0	NA	0	NA	0	0	NA	0	0
rural	3	301	2	2	36	1	0	1	1	1	0	0	NA	0	NA	1	1	1	0	NA	1	2	1	0	0	NA	0	0	NA	0	0	NA	0	NA	0	NA	0	NA	0	NA	0	NA	0	NA	0	0	NA	0	0
rural	3	302	2	2	44	1	0	1	1	1	0	0	NA	1	6	1	1	1	1	7	0	0	NA	0	0	NA	0	0	NA	0	0	NA	0	NA	0	NA	0	NA	5	NA	0	NA	0	NA	1	1	10	0	0
rural	3	303	2	2	25	1	1	3	0	1	0	1	1	0	NA	1	1	12	0	NA	1	4	NA	0	0	NA	0	0	NA	0	0	NA	0	NA	0	NA	0	NA	0	NA	0	NA	0	NA	0	0	NA	0	0
rural	3	304	1	2	50	1	0	3	0	1	0	0	NA	0	NA	1	1	1	1	2	1	5	NA	0	0	NA	1	1	90	0	0	NA	0	NA	0	NA	0	NA	0	NA	5	NA	0	NA	0	1	3	0	0
rural	3	305	1	2	32	1	0	1	1	1	0	1	1	0	NA	1	1	2	0	NA	1	5	NA	1	3	90	1	1	90	0	0	NA	0	NA	0	NA	0	NA	0	NA	0	NA	0	NA	0	0	NA	0	0
rural	3	306	2	2	34	1	1	3	1	1	0	0	NA	0	NA	1	1	1	0	NA	1	5	NA	0	0	NA	0	0	NA	0	0	NA	0	NA	0	NA	0	NA	0	NA	0	NA	0	NA	0	0	NA	0	0
rural	3	307	2	2	36	1	0	3	0	3	0	0	NA	0	NA	1	1	1	0	NA	0	0	NA	0	0	NA	0	0	NA	0	0	NA	0	NA	0	NA	0	NA	0	NA	0	NA	0	NA	0	0	NA	0	0
rural	3	308	2	2	27	1	1	3	1	3	0	1	1	0	NA	1	1	1	0	NA	0	0	NA	0	0	NA	0	0	NA	0	0	NA	0	NA	0	NA	0	NA	0	NA	0	NA	0	NA	0	0	NA	0	0
rural	3	309	2	2	33	1	0	3	1	7	0	0	NA	0	NA	1	1	1	0	NA	1	2	3	0	0	NA	0	0	NA	0	0	NA	0	NA	0	NA	0	NA	0	NA	0	NA	0	NA	0	0	NA	0	0
rural	3	310	2	2	28	1	2	1	1	1	0	0	NA	1	13	1	1	1	0	NA	0	0	NA	0	0	NA	0	0	NA	0	0	NA	0	NA	0	NA	0	NA	0	NA	0	NA	0	NA	0	0	NA	0	0
rural	3	311	1	2	47	1	0	1	1	1	0	0	NA	0	NA	1	1	1	0	NA	1	1	24	1	1	90	1	1	90	0	0	NA	0	NA	0	NA	0	NA	0	NA	0	NA	0	NA	0	0	NA	0	0
rural	3	312	2	2	38	1	0	3	0	1	0	0	NA	0	NA	1	1	1	0	NA	1	5	NA	0	0	NA	0	0	NA	0	0	NA	0	NA	0	NA	0	NA	0	NA	0	NA	0	NA	0	0	NA	0	0
rural	3	313	2	2	39	1	0	3	1	4	0	0	NA	0	NA	1	1	1	1	NA	1	2	5	0	0	NA	0	0	NA	0	0	NA	0	NA	0	NA	0	NA	0	NA	3	14	0	NA	0	1	3	0	0
rural	3	314	2	2	32	1	0	3	1	1	0	0	NA	0	NA	1	1	1	0	NA	1	2	2	0	0	NA	0	0	NA	0	0	NA	0	NA	0	NA	0	NA	0	NA	0	NA	0	NA	0	0	NA	0	0
rural	3	315	2	2	28	1	0	3	1	1	0	0	NA	0	NA	1	1	1	0	NA	0	0	NA	0	0	NA	0	0	NA	0	0	NA	0	NA	0	NA	0	NA	0	NA	0	NA	0	NA	0	0	NA	0	0
urban	1	316	2	2	43	1	0	3	0	1	0	0	NA	0	NA	1	1	1	0	NA	1	3	3	0	0	NA	0	0	NA	0	0	NA	0	NA	0	NA	2	NA	0	NA	0	NA	0	NA	0	0	NA	0	0
urban	1	317	2	2	27	1	1	3	1	1	0	0	NA	0	NA	1	1	1	0	NA	1	5	NA	0	0	NA	0	0	NA	0	0	NA	0	NA	0	NA	2	NA	0	NA	0	NA	0	NA	0	0	NA	0	0
urban	1	318	2	2	24	1	1	3	0	1	0	0	NA	0	NA	1	1	1	0	NA	1	5	NA	0	0	NA	0	0	NA	0	0	NA	0	NA	0	NA	4	NA	0	NA	0	NA	0	NA	0	0	NA	0	0
urban	1	319	2	2	28	1	1	3	1	2	0	1	2	1	1	1	1	11	0	NA	0	0	NA	0	0	NA	0	0	NA	0	0	NA	0	NA	0	NA	5	NA	0	NA	0	NA	0	NA	0	0	NA	0	0
urban	1	320	1	2	45	1	0	1	1	1	0	1	1	0	NA	1	1	1	0	NA	1	2	NA	1	1	90	1	1	60	0	0	NA	0	NA	0	NA	2	NA	0	NA	0	NA	0	NA	0	1	4	0	0
urban	1	321	2	2	59	1	0	3	0	1	0	1	1	0	NA	1	1	12	0	NA	1	5	NA	0	0	NA	1	1	90	0	0	NA	0	NA	0	NA	1	NA	0	NA	0	NA	0	NA	0	0	NA	0	0
urban	1	322	1	2	66	1	0	1	1	1	0	1	1	0	NA	1	1	1	0	NA	1	5	NA	0	0	NA	0	0	NA	0	0	NA	0	NA	0	NA	1	NA	0	NA	0	NA	0	NA	0	0	NA	0	0
urban	1	323	2	2	30	1	0	3	0	7	0	0	NA	0	NA	1	1	1	0	NA	0	0	NA	0	0	NA	0	0	NA	0	0	NA	0	NA	0	NA	5	NA	0	NA	0	NA	0	NA	0	0	NA	0	0
urban	1	324	2	2	38	1	2	3	1	1	0	0	NA	1	6	1	1	1	1	2	0	0	NA	0	0	NA	0	0	NA	0	0	NA	0	NA	0	NA	3	NA	3	1	3	3	0	NA	1	1	3	0	0
urban	1	325	1	2	31	1	1	1	1	1	0	0	NA	0	NA	1	1	1	0	NA	1	3	12	0	0	NA	0	0	NA	0	0	NA	0	NA	0	NA	5	NA	3	2	0	NA	0	NA	1	0	NA	0	0
urban	1	326	1	2	37	1	0	3	0	1	0	1	2	0	NA	1	1	1	0	NA	1	1	36	1	2	60	1	1	90	0	0	NA	0	NA	0	NA	0	NA	0	NA	0	NA	0	NA	0	1	3	0	0
urban	1	327	2	2	45	1	0	3	1	6	0	0	NA	0	NA	1	1	1	0	NA	0	0	NA	0	0	NA	0	0	NA	0	0	NA	0	NA	0	NA	1	NA	0	NA	0	NA	0	NA	1	1	8	0	0
urban	1	328	2	2	36	1	1	1	1	7	0	0	NA	0	NA	1	1	1	0	NA	1	1	2	0	0	NA	0	0	NA	0	0	NA	0	NA	0	NA	4	NA	0	NA	0	NA	0	NA	0	1	3	0	0
urban	1	329	2	2	32	1	1	3	1	1	0	0	NA	0	NA	1	1	1	0	NA	0	0	NA	0	0	NA	0	0	NA	0	0	NA	0	NA	0	NA	0	NA	0	NA	0	NA	0	NA	0	0	NA	0	0
urban	1	330	2	2	33	1	1	3	1	6	0	0	NA	0	NA	1	1	1	0	NA	0	0	NA	0	0	NA	0	0	NA	0	0	NA	0	NA	0	NA	3	NA	0	NA	0	NA	0	NA	0	0	NA	0	0
urban	1	331	2	2	38	1	1	3	1	6	0	1	NA	0	NA	1	1	11	0	NA	0	0	NA	0	0	NA	0	0	NA	0	0	NA	0	NA	0	NA	0	NA	0	NA	0	NA	0	NA	0	0	NA	0	0
urban	1	332	1	2	45	1	0	1	1	1	0	0	NA	1	1	1	1	1	0	NA	0	0	NA	0	0	NA	0	0	NA	0	0	NA	0	NA	0	NA	1	NA	0	NA	0	NA	0	NA	0	0	NA	0	0
urban	1	333	2	2	45	1	0	3	1	6	0	1	28	0	NA	1	1	28	0	NA	0	0	NA	0	0	NA	0	0	NA	0	0	NA	0	NA	0	NA	5	NA	0	NA	0	NA	0	NA	0	0	NA	0	0
urban	1	334	2	2	49	1	0	3	0	3	0	0	NA	0	NA	1	1	1	0	NA	0	0	NA	0	0	NA	0	0	NA	0	0	NA	0	NA	0	NA	3	NA	0	NA	0	NA	0	NA	0	0	NA	0	0
urban	1	335	2	2	30	1	0	3	1	1	0	0	NA	0	NA	1	1	1	0	NA	0	0	NA	0	0	NA	0	0	NA	0	0	NA	0	NA	0	NA	0	NA	0	NA	0	NA	0	NA	0	0	NA	0	0
urban	1	336	1	2	28	1	1	1	1	1	0	0	NA	0	NA	1	1	1	0	NA	1	2	10	0	0	NA	1	2	sometimes	1	5	NA	0	NA	0	NA	2	NA	0	NA	0	NA	0	NA	0	0	NA	0	0
urban	1	337	2	2	36	1	1	1	1	3	0	0	NA	1	6	1	1	1	0	NA	0	0	NA	0	0	NA	0	0	NA	0	0	NA	0	NA	0	NA	3	NA	3	sometimes	0	NA	0	NA	1	0	NA	0	0
urban	1	338	2	2	20	1	0	3	0	1	0	0	NA	0	NA	1	1	1	0	NA	0	0	NA	0	0	NA	0	0	NA	0	0	NA	0	NA	0	NA	3	NA	0	NA	0	NA	0	NA	0	0	NA	0	0
urban	1	339	2	2	52	1	1	3	1	4	0	1	2	0	NA	1	1	11	0	NA	1	5	NA	0	0	NA	0	0	NA	0	0	NA	0	NA	0	NA	0	NA	0	NA	0	NA	0	NA	0	0	NA	0	0
urban	1	340	2	2	30	1	0	1	1	3	0	0	NA	1	6	1	1	1	0	NA	0	0	NA	0	0	NA	0	0	NA	1	2	NA	0	NA	0	NA	4	NA	4	NA	0	NA	0	NA	1	0	NA	0	0
urban	1	341	2	2	30	1	2	3	1	1	0	1	7	0	5	1	1	1	0	NA	1	4	NA	0	0	NA	0	0	NA	0	0	NA	0	NA	0	NA	0	NA	0	NA	0	NA	0	NA	0	0	NA	0	0
urban	1	342	2	2	37	1	1	1	1	1	0	0	NA	0	NA	1	1	1	0	NA	0	0	NA	0	0	NA	0	0	NA	0	0	NA	0	NA	0	NA	0	NA	0	NA	0	NA	0	NA	0	0	NA	0	0
urban	1	343	2	4	52	1	0	3	1	6	0	1	2	0	NA	1	1	11	0	NA	0	0	NA	0	0	NA	0	0	NA	0	0	NA	0	NA	0	NA	2	NA	0	NA	0	NA	0	NA	0	0	NA	0	0
urban	1	344	2	1	58	1	0	3	1	1	0	1	28	0	NA	1	1	29	0	NA	0	0	NA	0	0	NA	0	0	NA	0	0	NA	0	NA	0	NA	0	NA	0	NA	0	NA	0	NA	0	0	NA	0	0
urban	1	345	2	2	26	1	0	1	1	3	0	0	NA	1	1	1	1	1	0	NA	1	4	NA	0	0	NA	0	0	NA	0	0	NA	0	NA	0	NA	3	NA	0	NA	0	NA	0	NA	0	0	NA	0	0
urban	1	346	1	2	28	1	0	1	1	1	1	1	1	0	NA	1	1	1	0	NA	1	1	24	1	1	24	1	1	90	0	0	NA	0	NA	0	NA	0	NA	0	NA	0	NA	0	NA	0	0	NA	0	0
urban	1	347	1	2	26	1	1	3	0	1	0	0	NA	0	NA	0	1	1	1	2	0	0	NA	0	0	NA	0	0	NA	0	0	NA	0	NA	0	NA	0	NA	0	NA	4	NA	0	NA	0	1	3	0	0
urban	1	348	1	2	38	1	0	3	0	1	0	1	29	1	1	1	1	1	0	NA	1	1	6	0	0	NA	0	0	NA	0	0	NA	0	NA	0	NA	4	NA	0	NA	0	NA	0	NA	0	0	NA	0	0
urban	1	349	1	2	42	1	0	1	1	6	0	1	1	0	NA	1	1	1	0	NA	1	2	24	NA	NA	NA	1	1	90	0	0	NA	0	NA	0	NA	0	NA	0	NA	0	NA	0	NA	0	0	NA	0	0
rural	3	350	2	2	49	1	1	3	0	3	0	1	30	1	1	0	1	30	0	NA	0	0	NA	0	0	NA	0	0	NA	0	0	NA	0	NA	0	NA	1	all the time	0	NA	0	NA	0	NA	0	0	NA	0	0
rural	3	351	2	2	38	1	0	3	1	1	0	0	NA	0	NA	1	1	1	0	NA	1	1	12	0	0	NA	0	0	NA	0	0	NA	0	NA	0	NA	0	NA	0	NA	0	NA	0	NA	0	0	NA	0	0
rural	3	352	2	2	46	1	0	3	0	3	0	0	NA	1	7	1	1	1	1	3	1	4	NA	0	0	NA	0	0	NA	0	0	NA	0	NA	0	NA	1	NA	0	NA	0	NA	0	NA	1	1	3	0	0
rural	3	353	1	2	44	1	0	1	1	1	0	1	1	0	NA	1	1	1	0	NA	0	0	NA	0	0	NA	0	0	NA	0	0	NA	0	NA	0	NA	4	NA	0	NA	0	NA	0	NA	0	0	NA	0	0
rural	3	354	2	2	32	1	1	3	1	4	0	0	NA	0	NA	1	1	1	0	NA	1	4	NA	0	0	NA	0	0	NA	0	0	NA	0	NA	0	NA	0	NA	0	NA	0	NA	0	NA	0	0	NA	0	0
rural	3	355	2	2	35	1	0	3	1	3	0	1	2	1	7	1	1	31	0	NA	0	0	NA	0	0	NA	0	0	NA	0	0	NA	0	NA	0	NA	0	NA	0	NA	0	NA	0	NA	0	0	NA	0	0
urban	1	356	2	2	25	1	1	3	1	6	0	0	NA	1	1	1	1	1	0	NA	1	1	3	0	0	NA	0	0	NA	0	0	NA	0	NA	0	NA	4	NA	0	NA	0	NA	0	NA	0	0	NA	0	0
urban	1	357	2	2	37	1	0	3	1	10	0	1	NA	1	1	1	1	1	0	NA	0	0	NA	0	0	NA	0	0	NA	0	0	NA	0	NA	0	NA	1	NA	0	NA	0	NA	0	NA	0	0	NA	0	0
urban	1	358	2	2	34	1	0	3	0	1	0	1	1	0	NA	1	1	12	0	NA	0	0	NA	0	0	NA	0	0	NA	0	0	NA	0	NA	0	NA	0	NA	0	NA	0	NA	0	NA	0	0	NA	0	0
urban	1	359	2	4	48	1	0	3	1	1	0	1	2	0	NA	1	1	11	0	NA	0	0	NA	0	0	NA	0	0	NA	0	0	NA	0	NA	0	NA	0	NA	0	NA	0	NA	0	NA	0	0	NA	0	0
urban	1	360	2	2	32	1	0	3	1	2	0	0	NA	0	NA	1	1	1	0	NA	1	1	2	0	0	NA	0	0	NA	0	0	NA	0	NA	0	NA	0	NA	0	NA	0	NA	0	NA	0	0	NA	0	0
urban	1	361	2	2	27	1	0	3	0	1	0	0	NA	0	NA	1	1	1	0	NA	1	3	1	0	0	NA	0	0	NA	0	0	NA	0	NA	0	NA	3	NA	0	NA	0	NA	0	NA	0	0	NA	0	0
urban	1	362	1	2	29	1	1	3	0	1	0	0	NA	0	NA	1	1	1	0	NA	1	3	24	0	0	NA	0	0	NA	0	0	NA	0	NA	0	NA	4	NA	0	NA	0	NA	0	NA	0	0	NA	0	0
urban	1	363	2	2	35	1	0	3	0	1	0	0	NA	0	NA	1	1	1	0	NA	0	0	NA	0	0	NA	0	0	NA	0	0	NA	0	NA	0	NA	0	NA	0	NA	0	NA	0	NA	0	0	NA	0	0
urban	1	364	1	2	44	1	1	3	0	1	0	0	NA	0	NA	1	1	1	1	2	0	0	NA	0	0	NA	1	1	90	0	0	NA	0	NA	0	NA	0	NA	0	NA	5	NA	0	NA	0	1	3	0	0
urban	1	365	2	2	27	1	0	1	1	10	0	0	NA	0	NA	1	1	1	0	NA	0	0	NA	0	0	NA	0	0	NA	0	0	NA	0	NA	0	NA	0	NA	0	NA	0	NA	0	NA	0	0	NA	0	0
urban	1	366	2	2	29	1	0	3	1	3	0	0	NA	1	1	1	1	1	0	NA	0	0	NA	0	0	NA	0	0	NA	0	0	NA	0	NA	0	NA	1	NA	0	NA	0	NA	0	NA	0	1	3	0	0
urban	1	367	1	2	38	1	0	1	1	3	0	0	NA	0	NA	1	1	1	0	NA	1	2	9	0	0	NA	1	5	NA	0	0	NA	0	NA	0	NA	0	NA	0	NA	0	NA	0	NA	0	1	3	0	0
urban	1	368	2	2	41	1	1	1	1	1	0	1	1	1	5	0	1	12	0	NA	0	0	NA	0	0	NA	0	0	NA	0	0	NA	0	NA	0	NA	4	NA	4	NA	0	NA	0	NA	0	0	NA	0	0
urban	1	369	2	2	30	1	0	1	1	1	0	0	NA	0	NA	1	1	1	0	NA	0	0	NA	0	0	NA	0	0	NA	0	0	NA	0	NA	0	NA	2	NA	0	NA	0	NA	0	NA	0	0	NA	0	0
urban	1	370	1	2	29	1	0	1	1	1	0	0	NA	0	NA	1	1	1	0	NA	1	1	3	1	5	NA	1	1	90	0	0	NA	0	NA	0	NA	4	NA	0	NA	0	NA	0	NA	0	0	NA	0	0
urban	1	371	2	2	32	1	0	1	1	1	0	0	NA	1	1	1	1	1	0	NA	1	4	NA	0	0	NA	0	0	NA	0	0	NA	0	NA	0	NA	1	NA	0	NA	0	NA	0	NA	0	0	NA	0	0
urban	1	372	2	2	36	1	1	1	1	1	0	0	NA	0	NA	1	1	1	1	NA	0	0	NA	0	0	NA	0	0	NA	0	0	NA	0	NA	0	NA	0	NA	0	NA	0	NA	0	NA	0	0	NA	0	0
urban	1	373	1	2	42	1	0	1	1	10	0	0	NA	0	NA	1	1	1	0	NA	0	0	NA	0	0	NA	0	0	NA	0	0	NA	0	NA	0	NA	0	NA	0	NA	0	NA	0	NA	0	0	NA	0	0
urban	1	374	2	2	35	1	1	1	1	3	0	0	NA	1	14	1	1	1	0	NA	1	3	3	0	0	NA	0	0	NA	0	0	NA	0	NA	0	NA	1	NA	0	NA	0	NA	0	NA	0	0	NA	0	0
urban	1	375	1	2	41	1	0	1	1	1	0	0	NA	1	1	1	1	1	0	NA	1	2	6	1	1	90	1	1	90	0	0	NA	0	NA	0	NA	1	NA	0	NA	0	NA	0	NA	1	0	NA	0	0
urban	1	376	2	2	53	1	1	3	0	3	0	1	2	0	NA	1	1	11	0	NA	0	0	NA	0	0	NA	0	0	NA	0	0	NA	0	NA	0	NA	0	NA	0	NA	0	NA	0	NA	0	0	NA	0	0
urban	1	377	2	2	59	1	0	3	1	1	0	1	5	1	1	1	1	15	0	NA	0	0	NA	0	0	NA	0	0	NA	0	0	NA	0	NA	0	NA	3	NA	0	NA	0	NA	0	NA	0	0	NA	0	0
urban	1	378	2	2	34	1	0	1	1	1	0	0	NA	0	NA	1	1	1	0	NA	1	2	3	1	1	90	1	1	90	0	0	NA	0	NA	0	NA	0	NA	0	NA	0	NA	0	NA	0	0	NA	0	0
urban	1	379	2	2	33	1	1	1	1	1	0	0	NA	1	1	1	1	1	0	NA	0	0	NA	0	0	NA	0	0	NA	0	0	NA	0	NA	0	NA	1	NA	0	NA	0	NA	0	NA	0	0	NA	0	0
urban	1	380	2	2	36	1	0	3	1	1	0	0	NA	0	NA	1	1	1	0	NA	1	1	1	0	0	NA	0	0	NA	0	0	NA	0	NA	0	NA	0	NA	0	NA	0	NA	0	NA	0	0	NA	0	0
urban	1	381	2	2	25	1	1	1	1	1	0	0	NA	0	NA	1	1	1	0	NA	1	3	2	0	0	NA	1	1	90	0	0	NA	0	NA	0	NA	0	NA	0	NA	0	NA	0	NA	0	0	NA	0	0
urban	1	382	2	2	54	1	0	1	1	3	0	1	2	0	NA	1	1	11	0	NA	0	0	NA	0	0	NA	0	0	NA	0	0	NA	0	NA	0	NA	3	NA	0	NA	0	NA	0	NA	1	0	NA	0	0
urban	1	383	2	2	28	1	2	1	1	6	0	0	NA	0	NA	1	1	1	0	NA	1	4	NA	0	0	NA	0	0	NA	0	0	NA	0	NA	0	NA	4	NA	0	NA	0	NA	0	NA	0	0	NA	0	0
urban	1	384	1	2	35	1	0	1	1	1	0	0	NA	0	NA	1	1	1	0	NA	1	1	24	0	0	NA	0	0	NA	0	0	NA	0	NA	0	NA	0	NA	0	NA	0	NA	0	NA	0	1	4	0	0
urban	1	385	2	2	26	1	0	1	1	6	0	0	NA	1	1	1	1	1	1	2	0	0	NA	0	0	NA	0	0	NA	0	0	NA	0	NA	0	NA	4	NA	0	NA	1	1	0	NA	1	1	3	0	0
urban	1	386	2	2	35	1	0	1	1	1	0	0	NA	1	5	1	1	1	0	NA	1	4	NA	0	0	NA	0	0	NA	0	0	NA	0	NA	0	NA	2	NA	0	NA	0	NA	0	NA	0	0	NA	0	0
urban	1	387	2	2	26	1	0	3	0	1	0	0	NA	0	NA	1	1	1	0	NA	0	0	NA	0	0	NA	0	0	NA	0	0	NA	0	NA	0	NA	0	NA	0	NA	0	NA	0	NA	0	0	NA	0	0
urban	1	388	1	1	40	1	0	1	1	1	0	0	NA	1	1	1	1	1	0	NA	1	1	24	1	1	90	1	1	90	0	0	NA	0	NA	0	NA	4	NA	0	NA	0	NA	0	NA	0	0	NA	0	0
urban	1	389	1	2	47	1	0	1	1	1	0	0	NA	1	1	1	1	1	0	NA	1	1	24	1	1	90	1	1	90	0	0	NA	0	NA	0	NA	4	NA	0	NA	0	NA	0	NA	0	0	NA	0	0
urban	1	390	1	2	43	1	0	1	1	1	0	1	1	1	1	1	1	1	0	NA	1	2	20	1	2	NA	1	2	NA	0	0	NA	0	NA	0	NA	3	NA	0	NA	0	NA	0	NA	0	0	NA	0	0
urban	1	391	2	2	35	1	1	1	1	2	0	1	1	1	8	1	1	1	1	2	1	2	2	0	0	NA	0	0	NA	0	0	NA	0	NA	0	NA	1	NA	0	NA	0	NA	0	NA	0	1	10	0	0
urban	1	392	1	2	46	1	0	1	1	3	0	1	2	0	NA	1	1	11	0	NA	1	5	NA	1	5	NA	1	5	NA	0	0	NA	0	NA	0	NA	5	NA	0	NA	0	NA	0	NA	0	0	NA	0	0
urban	1	393	1	2	37	1	0	3	0	1	0	1	1	0	NA	1	1	1	1	2	1	1	4	1	1	NA	1	1	NA	0	0	NA	0	NA	0	NA	0	NA	0	NA	1	7	0	NA	0	1	6	0	0
urban	1	394	2	2	63	1	0	3	1	1	0	1	2	0	NA	1	1	11	0	NA	0	0	NA	0	0	NA	0	0	NA	0	0	NA	0	NA	0	NA	0	NA	0	NA	0	NA	0	NA	0	0	NA	0	0
urban	1	395	2	2	32	1	0	1	1	1	0	0	NA	1	3	1	1	1	0	NA	0	0	NA	0	0	NA	0	0	NA	0	0	NA	0	NA	0	NA	5	NA	0	NA	0	NA	0	NA	0	0	NA	0	0
urban	1	396	2	4	62	1	2	3	1	1	0	0	NA	0	NA	1	1	1	0	NA	0	0	NA	0	0	NA	0	0	NA	0	0	NA	0	NA	0	NA	0	NA	0	NA	0	NA	0	NA	0	0	NA	0	0
urban	1	397	1	2	30	1	1	1	1	3	0	0	NA	0	NA	1	1	1	0	NA	1	1	12	1	5	NA	1	1	90	0	0	NA	0	NA	0	NA	0	NA	0	NA	0	NA	0	NA	0	0	NA	0	0
urban	1	398	2	2	29	1	0	3	1	2	0	0	NA	0	NA	1	1	1	0	NA	1	5	NA	0	0	NA	0	0	NA	0	0	NA	0	NA	0	NA	0	NA	0	NA	0	NA	0	NA	0	0	NA	0	0
urban	1	399	2	2	53	1	0	3	0	1	0	1	1	0	NA	1	1	1	0	NA	1	5	NA	1	5	NA	1	1	90	0	0	NA	0	NA	0	NA	1	NA	0	NA	0	NA	0	NA	1	0	NA	0	0
urban	1	400	2	2	37	1	0	3	0	10	0	0	NA	0	NA	1	1	1	0	NA	1	4	NA	0	0	NA	0	0	NA	0	0	NA	0	NA	0	NA	0	NA	0	NA	0	NA	0	NA	0	0	NA	0	0
urban	1	401	2	2	32	1	2	1	1	1	0	0	NA	0	NA	1	1	1	0	NA	0	0	NA	0	0	NA	0	0	NA	0	0	NA	0	NA	0	NA	0	NA	0	NA	0	NA	0	NA	0	0	NA	0	0
urban	1	402	1	2	34	1	0	1	1	1	0	0	NA	0	NA	1	1	1	0	NA	1	3	1	0	0	NA	0	0	NA	0	0	NA	0	NA	0	NA	0	NA	0	NA	0	NA	0	NA	0	0	NA	0	0
urban	1	403	2	2	29	1	1	1	1	1	0	0	NA	0	NA	1	1	1	0	NA	0	0	NA	0	0	NA	0	0	NA	0	0	NA	0	NA	0	NA	1	NA	0	NA	0	NA	0	NA	0	0	NA	0	0
urban	1	404	2	2	31	1	0	3	0	1	0	0	NA	0	NA	1	1	1	0	NA	1	4	NA	0	0	NA	0	0	NA	0	0	NA	1	3	0	NA	0	NA	0	NA	0	NA	0	NA	1	0	NA	0	0
urban	1	405	2	2	40	1	0	3	1	3	0	1	31	0	NA	1	1	11	0	NA	0	0	NA	0	0	NA	0	0	NA	0	0	NA	0	NA	0	NA	5	NA	0	NA	0	NA	0	NA	0	0	NA	0	0
urban	1	406	2	1	56	1	0	3	1	1	0	0	NA	1	7	1	1	1	0	NA	0	0	NA	0	0	NA	0	0	NA	0	0	NA	0	NA	0	NA	2	NA	0	NA	0	NA	0	NA	0	0	NA	0	0
urban	1	407	1	2	41	1	0	1	1	1	0	0	NA	0	NA	1	1	1	0	NA	0	0	NA	0	0	NA	0	0	NA	0	0	NA	0	NA	0	NA	3	NA	0	NA	0	NA	0	NA	0	0	NA	0	0
urban	1	408	2	2	27	1	0	3	0	1	0	0	NA	0	NA	1	1	1	0	NA	0	0	NA	0	0	NA	0	0	NA	0	0	NA	0	NA	0	NA	0	NA	0	NA	0	NA	0	NA	0	0	NA	0	0
urban	1	409	1	2	27	1	0	1	1	1	0	1	32	0	NA	1	1	1	0	NA	1	1	6	0	0	NA	0	0	NA	0	0	NA	0	NA	0	NA	0	NA	0	NA	0	NA	0	NA	0	0	NA	0	0
urban	1	410	2	2	31	1	0	1	1	1	0	0	NA	0	NA	1	1	1	0	NA	1	4	NA	0	0	NA	0	0	NA	0	0	NA	0	NA	0	NA	0	NA	0	NA	0	NA	0	NA	0	0	NA	0	0
urban	1	411	2	2	29	1	0	1	1	3	0	0	NA	0	NA	1	1	1	0	NA	1	5	NA	0	0	NA	0	0	NA	0	0	NA	0	NA	0	NA	0	NA	0	NA	0	NA	0	NA	0	0	NA	0	0
urban	1	412	2	1	38	1	0	1	1	6	0	0	NA	0	NA	1	1	1	1	2	0	0	NA	0	0	NA	0	0	NA	0	0	NA	0	NA	0	NA	0	NA	0	NA	3	NA	0	NA	0	1	3	0	0
urban	1	413	1	2	25	1	0	3	0	3	0	0	NA	0	NA	1	1	1	0	NA	1	4	NA	1	2	12	1	2	12	0	0	NA	0	NA	0	NA	0	NA	0	NA	0	NA	0	NA	0	0	NA	0	0
[truncated: 86 more columns]
